# Supplementary material for: Kinase KEY1 controls pyrenoid condensate size throughout the cell cycle by disrupting phase separation interactions
Source: Nat Cell Biol. 2026 Mar 17;28(4):725–38. doi: 10.1038/s41556-026-01908-w (PMC13086578; doi:10.1038/s41556-026-01908-w)
Supplement: Supplementary file 17 — A combined file for all Supplementary Tables. [file 41556_2026_1908_MOESM17_ESM.xlsx]

## Sheet: SupplementaryTable_1
Primer name	Sequence
CIB_3’_F	GACGTTACAGCACACCCTTG
CIB_5’_R	GCACCAATCATGTCAAGCCT
3673_F	GTGGTACTTGATGGTCAGCC
3676_F	GTACTTGATGGTCAGCCGG
3785_R	CGCAGAACCCGAAGTCAG
3809_R	CCCAAGCCCCCAAAATACC
949_CLiP_F	TGCTACGACCCCAGCTACTT
949_CLiP_R	CCAGATCCACCACTTCACCT
4859-5018_F	ACCGAGCCTCCACCCCTAAC
4859-5018_R	TAGGGCAGCCCCAGCATCAC
KEY1_473-491_adapter_F	GCTACTCACAACAAGCCCAGTTATGCGGCAAGCCACTCTTG
KEY1_5967-5984_adapter_R	GAGCCACCCAGATCTCCGTTCTTGGGCGAGCGGTAGCG
KEY1_US-2141_BstBI_F	GAGCAGGCGGCCTGGCTGTTCTACACACTTCCACACCACCAACC
KEY1_584_AgeI_R	GCGAGCGGATTTGACCGG
Key1_P1Fw	ACCGGGCAGGTGCTGTTC
Key1_p1Rv	CGTCGCGCTCGTACACTCG
CBLP FW	CAAGATCTGGGACCTGGAGAGC
CBLP RV	CTGGGCATTTACAGGGAGTGG

## Sheet: SupplementaryTable_2
Plasmid name	Gene	Promoter	Tags	Antibiotic Resistance in E.coli	Antibiotic Resistance in Chlamydomonas	Source
pLM005-EPYC1	EPYC1 (genomic DNA)	psad	Venus-3xFLAG	Ampicillin	Paromomycin	Mackinder et al., 2016
pRAM118-pro+KEY1	KEY1 (genomic DNA)	KEY1 (2kb upstream of ATG)	Venus-3xFLAG	Ampicillin	Hygromycin	This paper; submitted to Chlamydomonas Resource Center
pRAM118-pro+KEY1-SNAP	KEY1 (genomic DNA)	KEY1 (2kb upstream of ATG)	SNAP-3xFLAG	Ampicillin	Hygromycin	This paper; submitted to Chlamydomonas Resource Center
pRAM118-pro+KEY1_ΔRBM-SNAP	KEY1 (genomic DNA with mutated Rubisco-binding motif encoded sequence)	KEY1 (2kb upstream of ATG)	SNAP-3xFLAG	Ampicillin	Hygromycin	This paper; submitted to Chlamydomonas Resource Center
pRAM118-proEPYC1-EPYC1-Venus	EPYC1 (genomic DNA)	EPYC1 (2kb upstream of ATG)	Venus-3xFLAG	Ampicillin	Hygromycin	This paper; submitted to Chlamydomonas Resource Center
pRAM118-proEPYC1-EPYC1-Astring-Venus	EPYC1 (genomic DNA with all the Serine or Threonine encoding sequences changed to Alanine encoded sequences )	EPYC1 (2kb upstream of ATG)	Venus-3xFLAG	Ampicillin	Hygromycin	This paper; submitted to Chlamydomonas Resource Center

## Sheet: SupplementaryTable_3
Chlamydomonas Resource Center ID	Strain description	Antibiotic Resistance	Plasmid used	Source
CC-4533	cMJ030 (wild tyoe)	none	none	Wildtype and parent strain to CLiP library
CC-1690	Wild type mating type +	none	none	Chlamydomonas Resource Center
LMJ.RY0402.107748	key1-1	Paromomycin	pMJ013b	CLiP mutant library
LMJ.RY0402.168949	key1-2	Paromomycin	pMJ013b	CLiP mutant library
CC-6226	key1-1;RBCS1-Venus	Paromomycin	pLM005-RBCS1	This paper; by mating the strains key1-1 (mt-) and RBCS1-Venus (mt+), which is generated by mating the strain RBCS1-Venus (mt-) in a cMJ030 background with the wild-type strain CC-1690 (mt+).
CC-6227	key1-1;EPYC1-Venus	Paromomycin, Hygromycin	pLM005-EPYC1	This paper; by co-transforming the key1-1 strain with the plasmid pLM005-EPYC1 and a DNA fragment carrying the hygromycin-resistance gene.
CC-6228	key1-1;KEY1-Venus	Paromomycin, Hygromycin	pRAM118-pro+KEY1	This paper; by cloning the plasmid pRAM118-pro+KEY1 and introducing it into the key1-1 strain through transformation.
CC-6229	key1-1;KEY1-SNAP	Paromomycin, Hygromycin	pRAM118-pro+KEY1-SNAP	This paper; by cloning the plasmid pRAM118-pro+KEY1-SNAP and introducing it into the key1-1 strain via transformation.
CC-6230	key1-1;RBCS1-Venus;KEY1-SNAP	Paromomycin, Hygromycin	pRAM118-pro+KEY1-SNAP	This paper; by transforming the key1-1;RBCS1-Venus strain with the cloned plasmid pRAM118-pro+KEY1-SNAP.
CC-6231	key1-1;RBCS1-Venus;KEY1ΔRBM-SNAP	Paromomycin, Hygromycin	pRAM118-pro+KEY1_ΔRBM-SNAP	This paper; by cloning the plasmid pRAM118-pro+KEY1_ΔRBM-SNAP and transforming the key1-1;RBCS1-Venus strain with it.
CC-6232	epyc1;EPYC1-Venus	Paromomycin, Hygromycin	pRAM118-proEPYC1-EPYC1-Venus	This paper; by cloning the plasmid pRAM118-proEPYC1-EPYC1-Venus and transforming the epyc1 strain with it.
CC-6233	epyc1;EPYC1phosphonull-Venus	Paromomycin, Hygromycin	pRAM118-proEPYC1-EPYC1-Astring-Venus	This paper; by cloning the plasmid pRAM118-proEPYC1-EPYC1-Astring-Venus and transforming the epyc1 strain with it.
