# Supplementary material for: Kinase KEY1 controls pyrenoid condensate size throughout the cell cycle by disrupting phase separation interactions
Source: Nat Cell Biol. 2026 Mar 17;28(4):725–38. doi: 10.1038/s41556-026-01908-w (PMC13086578; doi:10.1038/s41556-026-01908-w)
Supplement: Supplementary file 18 — Statistical source data for figures and Extended Data figures with each tab clearly named. [file 41556_2026_1908_MOESM18_ESM.xlsx]

## Sheet: Fig1b-c
Accession Number	CreID	Alternate ID	Molecular Weight	Identified Proteins (19580)	Total spectral counts in EPYC1-Venus-3xFLAG IP	Total spectral counts in KEY1-Venus-3xFLAG IP	Total spectral counts in Venus-3xFLAG IP
P00877		rbcL	53 kDa	Ribulose bisphosphate carboxylase large chain OS=Chlamydomonas reinhardtii OX=3055 GN=rbcL PE=1 SV=1	1321	18	9
A0A2K3DA85	Cre10.g436550	EPYC1	32 kDa	Uncharacterized protein OS=Chlamydomonas reinhardtii OX=3055 GN=CHLRE_10g436550v5 PE=4 SV=1	427	71	7
A0A2K3E5D4	Cre01.g008550	KEY1	65 kDa	Protein kinase domain-containing protein OS=Chlamydomonas reinhardtii OX=3055 GN=CHLRE_01g008550v5 PE=4 SV=1	21	199	2
A0A2K3E3L3	Cre02.g120150	CHLRE_02g120150v5	21 kDa	Ribulose bisphosphate carboxylase small chain OS=Chlamydomonas reinhardtii OX=3055 GN=CHLRE_02g120150v5 PE=3 SV=1	206	9	4
P00873		RBCS1	21 kDa	Ribulose bisphosphate carboxylase small chain 1, chloroplastic OS=Chlamydomonas reinhardtii OX=3055 GN=RBCS-1 PE=1 SV=1	199	0	0
A0A2K3D3E1	Cre12.g498600	CHLRE_12g498600v5	55 kDa	Elongation factor Tu, chloroplastic OS=Chlamydomonas reinhardtii OX=3055 GN=CHLRE_12g498600v5 PE=3 SV=1	49	57	23
A0A2K3DY24	Cre03.g185450	CHLRE_03g185450v5	148 kDa	Uncharacterized protein OS=Chlamydomonas reinhardtii OX=3055 GN=CHLRE_03g185450v5 PE=4 SV=1	45	43	44
Q8LPD9 (+1)		PHOT	81 kDa	Phototropin OS=Chlamydomonas reinhardtii OX=3055 GN=PHOT PE=1 SV=1	66	26	31
A0A2K3D658	Cre12.g551050	CHLRE_12g551050v5	41 kDa	Uncharacterized protein OS=Chlamydomonas reinhardtii OX=3055 GN=CHLRE_12g551050v5 PE=4 SV=1	18	74	24
Q7X7A7		erb14	28 kDa	14-3-3 protein OS=Chlamydomonas reinhardtii OX=3055 GN=erb14 PE=2 SV=1	96	11	1
A0A2K3DAJ8-DECOY	Cre10.g441650		?	Uncharacterized protein OS=Chlamydomonas reinhardtii OX=3055 GN=CHLRE_10g441650v5 PE=4 SV=1	43	40	30
A0A2K3DAJ8	Cre10.g441650	CHLRE_10g441650v5	858 kDa	Uncharacterized protein OS=Chlamydomonas reinhardtii OX=3055 GN=CHLRE_10g441650v5 PE=4 SV=1	43	34	30
A8HYV3		HSP70B	72 kDa	Heat shock protein 70B OS=Chlamydomonas reinhardtii OX=3055 GN=HSP70B PE=3 SV=1	18	77	6
A0A2K3D7N9	Cre11.g467684	CHLRE_11g467684v5	72 kDa	Peptidase_M11 domain-containing protein OS=Chlamydomonas reinhardtii OX=3055 GN=CHLRE_11g467684v5 PE=4 SV=1	27	45	34
A0A2K3DSC5	Cre05.g244250	CHLRE_05g244250v5	478 kDa	Uncharacterized protein OS=Chlamydomonas reinhardtii OX=3055 GN=CHLRE_05g244250v5 PE=4 SV=1	48	19	37
A8JH65	Cre03.g182450	CHLRE_03g182450v5	36 kDa	Methenyltetrahydrofolate cyclohydrolase OS=Chlamydomonas reinhardtii OX=3055 GN=CHLRE_03g182450v5 PE=3 SV=1	2	95	0
A8J9F3	Cre16.g651750	CHLRE_16g651750v5	130 kDa	Isoleucyl-tRNA synthetase OS=Chlamydomonas reinhardtii OX=3055 GN=CHLRE_16g651750v5 PE=3 SV=1	30	44	27
A0A2K3DGB4-DECOY	Cre08.g358567		?	Uncharacterized protein OS=Chlamydomonas reinhardtii OX=3055 GN=CHLRE_08g358567v5 PE=4 SV=1	49	21	29
A8JGV6		FTT1	30 kDa	14-3-3 protein OS=Chlamydomonas reinhardtii OX=3055 GN=FTT1 PE=3 SV=1	71	16	10
A0A2K3CY97-DECOY	Cre14.g624950		?	Uncharacterized protein OS=Chlamydomonas reinhardtii OX=3055 GN=CHLRE_14g624950v5 PE=4 SV=1	38	30	27
A0A2K3DDI4	Cre09.g391050	CHLRE_09g391050v5	454 kDa	Guanylate cyclase domain-containing protein OS=Chlamydomonas reinhardtii OX=3055 GN=CHLRE_09g391050v5 PE=4 SV=1	27	41	27
A0A2K3DMI5	Cre06.g258800	CHLRE_06g258800v5	132 kDa	Uncharacterized protein OS=Chlamydomonas reinhardtii OX=3055 GN=CHLRE_06g258800v5 PE=4 SV=1	27	43	19
Q75NZ1		LciC	48 kDa	Low-CO2 inducible protein OS=Chlamydomonas reinhardtii OX=3055 GN=LciC PE=1 SV=1	24	56	11
A0A2K3DY77-DECOY	Cre03.g189000		?	Uncharacterized protein OS=Chlamydomonas reinhardtii OX=3055 GN=CHLRE_03g189000v5 PE=4 SV=1	35	21	35
A0A2K3D1N8	Cre12.g484250	CHLRE_12g484250v5	523 kDa	Uncharacterized protein OS=Chlamydomonas reinhardtii OX=3055 GN=CHLRE_12g484250v5 PE=4 SV=1	32	24	32
A0A2K3DYW6-DECOY	Cre03.g207550		?	PKS_ER domain-containing protein OS=Chlamydomonas reinhardtii OX=3055 GN=CHLRE_03g207550v5 PE=3 SV=1	36	21	31
A0A2K3CSX4-DECOY	Cre16.g651350		?	Ubiquitin-like domain-containing protein OS=Chlamydomonas reinhardtii OX=3055 GN=CHLRE_16g651350v5 PE=4 SV=1	29	25	33
Q7PCJ6-DECOY			?	DNA-directed RNA polymerase subunit beta'' OS=Chlamydomonas reinhardtii OX=3055 GN=rpoC2 PE=2 SV=1	38	23	25
A0A2K3CV27	Cre16.g680900	CHLRE_16g680900v5	199 kDa	DNA-directed RNA polymerase subunit OS=Chlamydomonas reinhardtii OX=3055 GN=CHLRE_16g680900v5 PE=3 SV=1	38	29	16
Q32065			342 kDa	Uncharacterized 341.7 kDa protein in psbD-psbC intergenic region OS=Chlamydomonas reinhardtii OX=3055 PE=4 SV=1	31	22	30
A0A2K3CUG0	Cre16.g667900	CHLRE_16g667900v5	219 kDa	Uncharacterized protein OS=Chlamydomonas reinhardtii OX=3055 GN=CHLRE_16g667900v5 PE=4 SV=1	24	36	22
A0A2K3DFM2-DECOY	Cre09.g410650		?	ATP phosphoribosyltransferase OS=Chlamydomonas reinhardtii OX=3055 GN=CHLRE_09g410650v5 PE=4 SV=1	81	0	0
A8HP84		GAP3	40 kDa	Glyceraldehyde-3-phosphate dehydrogenase OS=Chlamydomonas reinhardtii OX=3055 GN=GAP3 PE=3 SV=1	24	33	17
P36495		ycf78	232 kDa	Uncharacterized membrane protein ycf78 OS=Chlamydomonas reinhardtii OX=3055 GN=ycf78 PE=3 SV=2	31	28	17
A0A2K3DSL2	Cre05.g234550	CHLRE_05g234550v5	41 kDa	Fructose-bisphosphate aldolase OS=Chlamydomonas reinhardtii OX=3055 GN=CHLRE_05g234550v5 PE=3 SV=1	21	34	16
A0A2K3D1N8-DECOY	Cre12.g484250		?	Uncharacterized protein OS=Chlamydomonas reinhardtii OX=3055 GN=CHLRE_12g484250v5 PE=4 SV=1	21	19	33
A0A2K3DQQ4-DECOY	Cre06.g297850		?	Uncharacterized protein OS=Chlamydomonas reinhardtii OX=3055 GN=CHLRE_06g297850v5 PE=4 SV=1	33	13	27
Q6Y682		Rap38	45 kDa	38 kDa ribosome-associated protein OS=Chlamydomonas reinhardtii OX=3055 GN=Rap38 PE=2 SV=1	39	27	7
A0A2K3DEH2	Cre09.g394695	CHLRE_09g394695v5	134 kDa	Uncharacterized protein OS=Chlamydomonas reinhardtii OX=3055 GN=CHLRE_09g394695v5 PE=4 SV=1	28	17	27
A0A2K3DWV8	Cre03.g168000	CHLRE_03g168000v5	94 kDa	Uncharacterized protein OS=Chlamydomonas reinhardtii OX=3055 GN=CHLRE_03g168000v5 PE=4 SV=1	24	23	25
A0A2K3CS69	Cre16.g674851	CHLRE_16g674851v5	81 kDa	Uncharacterized protein OS=Chlamydomonas reinhardtii OX=3055 GN=CHLRE_16g674851v5 PE=4 SV=1	14	29	28
A0A2K3E1Z3-DECOY	Cre02.g095550		?	Uncharacterized protein OS=Chlamydomonas reinhardtii OX=3055 GN=CHLRE_02g095550v5 PE=4 SV=1	23	30	16
A8J1M5-DECOY			?	Flagellar outer dynein arm heavy chain beta OS=Chlamydomonas reinhardtii OX=3055 GN=ODA4 PE=4 SV=1	29	24	16
Q7PCJ6		rpoC2	358 kDa	DNA-directed RNA polymerase subunit beta'' OS=Chlamydomonas reinhardtii OX=3055 GN=rpoC2 PE=2 SV=1	31	16	22
A0A2K3DWJ0	Cre03.g162900	CHLRE_03g162900v5	248 kDa	Guanylate cyclase domain-containing protein OS=Chlamydomonas reinhardtii OX=3055 GN=CHLRE_03g162900v5 PE=4 SV=1	7	16	45
Q32065-DECOY			?	Uncharacterized 341.7 kDa protein in psbD-psbC intergenic region OS=Chlamydomonas reinhardtii OX=3055 PE=4 SV=1	28	21	18
A0A2K3E2Q0-DECOY	Cre02.g107350		?	Uncharacterized protein OS=Chlamydomonas reinhardtii OX=3055 GN=CHLRE_02g107350v5 PE=4 SV=1	25	25	16
A0A2K3D2L0	Cre12.g510350	CHLRE_12g510350v5	667 kDa	Uncharacterized protein OS=Chlamydomonas reinhardtii OX=3055 GN=CHLRE_12g510350v5 PE=4 SV=1	34	14	17
A0A2K3D4X4	Cre12.g532350	CHLRE_12g532350v5	524 kDa	Uncharacterized protein OS=Chlamydomonas reinhardtii OX=3055 GN=CHLRE_12g532350v5 PE=4 SV=1	28	15	22
A0A2K3DLV6-DECOY	Cre06.g250300		?	Uncharacterized protein OS=Chlamydomonas reinhardtii OX=3055 GN=CHLRE_06g250300v5 PE=4 SV=1	24	23	18
A0A2K3DQQ4	Cre06.g297850	CHLRE_06g297850v5	653 kDa	Uncharacterized protein OS=Chlamydomonas reinhardtii OX=3055 GN=CHLRE_06g297850v5 PE=4 SV=1	23	16	25
A8J1M5		ODA4	520 kDa	Flagellar outer dynein arm heavy chain beta OS=Chlamydomonas reinhardtii OX=3055 GN=ODA4 PE=4 SV=1	26	20	18
Q08365		rps3	82 kDa	30S ribosomal protein S3, chloroplastic OS=Chlamydomonas reinhardtii OX=3055 GN=rps3 PE=1 SV=2	19	34	11
Q6EMK7		RB38	44 kDa	38 kDa RNA-binding protein OS=Chlamydomonas reinhardtii OX=3055 GN=RB38 PE=2 SV=1	18	31	15
A0A2K3E486	Cre02.g141606	CHLRE_02g141606v5	465 kDa	Uncharacterized protein OS=Chlamydomonas reinhardtii OX=3055 GN=CHLRE_02g141606v5 PE=4 SV=1	23	21	19
A0A2K3D8D3-DECOY	Cre11.g476050		?	Uncharacterized protein OS=Chlamydomonas reinhardtii OX=3055 GN=CHLRE_11g476050v5 PE=4 SV=1	25	17	20
A0A2K3DCL1-DECOY	Cre09.g404500		?	Uncharacterized protein OS=Chlamydomonas reinhardtii OX=3055 GN=CHLRE_09g404500v5 PE=4 SV=1	24	14	24
A0A2K3DDA0	Cre09.g394200	CHLRE_09g394200v5	156 kDa	FAS1 domain-containing protein OS=Chlamydomonas reinhardtii OX=3055 GN=CHLRE_09g394200v5 PE=4 SV=1	21	25	15
A0A2K3DEF8 (+1)	Cre09.g394621	CHLRE_09g394621v5	183 kDa	Uncharacterized protein OS=Chlamydomonas reinhardtii OX=3055 GN=CHLRE_09g394621v5 PE=4 SV=1	57	2	2
A0A2K3E1Z3	Cre02.g095550	CHLRE_02g095550v5	1095 kDa	Uncharacterized protein OS=Chlamydomonas reinhardtii OX=3055 GN=CHLRE_02g095550v5 PE=4 SV=1	20	19	22
A0A2K3D665	Cre12.g550900	CHLRE_12g550900v5	175 kDa	SSD domain-containing protein OS=Chlamydomonas reinhardtii OX=3055 GN=CHLRE_12g550900v5 PE=3 SV=1	36	8	17
A0A2K3E486-DECOY	Cre02.g141606		?	Uncharacterized protein OS=Chlamydomonas reinhardtii OX=3055 GN=CHLRE_02g141606v5 PE=4 SV=1	22	22	16
A0A2K3DPN5-DECOY (+1)	Cre06.g280500		?	DRBM domain-containing protein OS=Chlamydomonas reinhardtii OX=3055 GN=CHLRE_06g280500v5 PE=4 SV=1	12	18	29
A0A2K3E1W0	Cre02.g095250	CHLRE_02g095250v5	1040 kDa	Uncharacterized protein OS=Chlamydomonas reinhardtii OX=3055 GN=CHLRE_02g095250v5 PE=4 SV=1	21	17	20
Q0ZAI6		Pmp1	48 kDa	LciB OS=Chlamydomonas reinhardtii OX=3055 GN=Pmp1 PE=1 SV=1	15	29	11
A0A2K3E5Q8	Cre01.g016050	CHLRE_01g016050v5	278 kDa	MPN domain-containing protein OS=Chlamydomonas reinhardtii OX=3055 GN=CHLRE_01g016050v5 PE=4 SV=1	23	21	14
A8J0I0		RPL4	45 kDa	Ribosomal protein L4 OS=Chlamydomonas reinhardtii OX=3055 GN=RPL4 PE=3 SV=1	8	38	11
A0A2K3D1I2-DECOY	Cre13.g606750		?	Uncharacterized protein OS=Chlamydomonas reinhardtii OX=3055 GN=CHLRE_13g606750v5 PE=4 SV=1	20	21	16
A0A2K3DE97	Cre09.g392282	CHLRE_09g392282v5	467 kDa	Uncharacterized protein OS=Chlamydomonas reinhardtii OX=3055 GN=CHLRE_09g392282v5 PE=4 SV=1	16	19	22
A0A2K3DSQ6-DECOY	Cre05.g235400		?	RNA-directed DNA polymerase OS=Chlamydomonas reinhardtii OX=3055 GN=CHLRE_05g235400v5 PE=4 SV=1	25	16	16
A8JF35		GTS1	83 kDa	Glutamyl-tRNA synthetase OS=Chlamydomonas reinhardtii OX=3055 GN=GTS1 PE=3 SV=1	11	34	12
P36495-DECOY			?	Uncharacterized membrane protein ycf78 OS=Chlamydomonas reinhardtii OX=3055 GN=ycf78 PE=3 SV=2	21	25	11
A0A2K3E7P1	Cre01.g044800	CHLRE_01g044800v5	91 kDa	Formate C-acetyltransferase OS=Chlamydomonas reinhardtii OX=3055 GN=CHLRE_01g044800v5 PE=3 SV=1	29	26	2
A0A2K3DB37-DECOY	Cre10.g449750		?	3-hydroxyacyl-[acyl-carrier-protein] dehydratase OS=Chlamydomonas reinhardtii OX=3055 GN=CHLRE_10g449750v5 PE=4 SV=1	25	16	15
A0A2K3DK54-DECOY	Cre07.g335050		?	Uncharacterized protein OS=Chlamydomonas reinhardtii OX=3055 GN=CHLRE_07g335050v5 PE=4 SV=1	19	13	24
A0A2K3CTW4-DECOY	Cre16.g665450		?	Uncharacterized protein OS=Chlamydomonas reinhardtii OX=3055 GN=CHLRE_16g665450v5 PE=4 SV=1	24	19	12
A0A2K3DLV6	Cre06.g250300	CHLRE_06g250300v5	481 kDa	Uncharacterized protein OS=Chlamydomonas reinhardtii OX=3055 GN=CHLRE_06g250300v5 PE=4 SV=1	10	30	15
P93106		MDH2	37 kDa	Malate dehydrogenase OS=Chlamydomonas reinhardtii OX=3055 GN=MDH2 PE=2 SV=1	13	30	9
A8IIK4		CSP41a	48 kDa	Chloroplast stem-loop-binding protein OS=Chlamydomonas reinhardtii OX=3055 GN=CSP41a PE=4 SV=1	35	17	3
A0A2K3CVW0-DECOY	Cre16.g676981		?	Uncharacterized protein OS=Chlamydomonas reinhardtii OX=3055 GN=CHLRE_16g676981v5 PE=4 SV=1	20	20	14
A0A2K3DB37	Cre10.g449750	CHLRE_10g449750v5	2337 kDa	3-hydroxyacyl-[acyl-carrier-protein] dehydratase OS=Chlamydomonas reinhardtii OX=3055 GN=CHLRE_10g449750v5 PE=4 SV=1	26	13	14
A0A2K3DCL1	Cre09.g404500	CHLRE_09g404500v5	282 kDa	Uncharacterized protein OS=Chlamydomonas reinhardtii OX=3055 GN=CHLRE_09g404500v5 PE=4 SV=1	18	19	17
A0A2K3DT81	Cre05.g241350	CHLRE_05g241350v5	169 kDa	ABC transporter domain-containing protein OS=Chlamydomonas reinhardtii OX=3055 GN=CHLRE_05g241350v5 PE=4 SV=1	16	20	18
A0A2K3E1W0-DECOY	Cre02.g095250		?	Uncharacterized protein OS=Chlamydomonas reinhardtii OX=3055 GN=CHLRE_02g095250v5 PE=4 SV=1	18	25	11
A0A2K3CYE9-DECOY	Cre14.g627576		?	Uncharacterized protein OS=Chlamydomonas reinhardtii OX=3055 GN=CHLRE_14g627576v5 PE=4 SV=1	16	15	22
A0A2K3CZX6-DECOY	Cre13.g574900		?	1,3-beta-glucan synthase OS=Chlamydomonas reinhardtii OX=3055 GN=CHLRE_13g574900v5 PE=3 SV=1	20	14	19
A0A2K3E046 (+1)	Cre02.g075350	CHLRE_02g075350v5	51 kDa	Protein kinase domain-containing protein OS=Chlamydomonas reinhardtii OX=3055 GN=CHLRE_02g075350v5 PE=3 SV=1	24	12	17
A0A2K3D151	Cre13.g592200	CHLRE_13g592200v5	242 kDa	Glutamine amidotransferase type-2 domain-containing protein OS=Chlamydomonas reinhardtii OX=3055 GN=CHLRE_13g592200v5 PE=3 SV=1	21	20	11
A0A2K3D2A9	Cre12.g488173	CHLRE_12g488173v5	149 kDa	Uncharacterized protein OS=Chlamydomonas reinhardtii OX=3055 GN=CHLRE_12g488173v5 PE=4 SV=1	16	15	21
A0A2K3CND7-DECOY (+3)	Cre19.g750547		?	NADH:ubiquinone reductase (non-electrogenic) OS=Chlamydomonas reinhardtii OX=3055 GN=CHLRE_19g750547v5 PE=3 SV=1	13	15	23
A0A2K3CV87	Cre16.g678750	CHLRE_16g678750v5	44 kDa	Uncharacterized protein OS=Chlamydomonas reinhardtii OX=3055 GN=CHLRE_16g678750v5 PE=4 SV=1	31	12	8
A0A2K3E892	Cre01.g053900	CHLRE_01g053900v5	75 kDa	TGc domain-containing protein OS=Chlamydomonas reinhardtii OX=3055 GN=CHLRE_01g053900v5 PE=4 SV=1	16	24	11
A0A2K3DF35-DECOY	Cre09.g401812		?	UvrD-like helicase ATP-binding domain-containing protein OS=Chlamydomonas reinhardtii OX=3055 GN=CHLRE_09g401812v5 PE=4 SV=1	20	16	14
A0A2K3DYT3	Cre03.g198200	CHLRE_03g198200v5	376 kDa	1,3-beta-glucan synthase OS=Chlamydomonas reinhardtii OX=3055 GN=CHLRE_03g198200v5 PE=3 SV=1	13	22	15
A8IXE0		SAH1	53 kDa	Adenosylhomocysteinase OS=Chlamydomonas reinhardtii OX=3055 GN=SAH1 PE=3 SV=1	17	21	12
A8JFR9		ACS3	73 kDa	Acetyl-coenzyme A synthetase OS=Chlamydomonas reinhardtii OX=3055 GN=ACS3 PE=3 SV=1	23	18	9
A0A2K3D092	Cre13.g579050	CHLRE_13g579050v5	30 kDa	Uncharacterized protein OS=Chlamydomonas reinhardtii OX=3055 GN=CHLRE_13g579050v5 PE=4 SV=1	12	26	12
A0A2K3CS97	Cre16.g695050	CHLRE_16g695050v5	77 kDa	3-hydroxyacyl-CoA dehydrogenase OS=Chlamydomonas reinhardtii OX=3055 GN=CHLRE_16g695050v5 PE=3 SV=1	4	41	4
A0A2K3CY97	Cre14.g624950	CHLRE_14g624950v5	511 kDa	Uncharacterized protein OS=Chlamydomonas reinhardtii OX=3055 GN=CHLRE_14g624950v5 PE=4 SV=1	17	14	17
A0A2K3CZX6	Cre13.g574900	CHLRE_13g574900v5	391 kDa	1,3-beta-glucan synthase OS=Chlamydomonas reinhardtii OX=3055 GN=CHLRE_13g574900v5 PE=3 SV=1	22	9	18
A0A2K3D8D3	Cre11.g476050	CHLRE_11g476050v5	339 kDa	Uncharacterized protein OS=Chlamydomonas reinhardtii OX=3055 GN=CHLRE_11g476050v5 PE=4 SV=1	19	15	15
A0A2K3DSC5-DECOY	Cre05.g244250		?	Uncharacterized protein OS=Chlamydomonas reinhardtii OX=3055 GN=CHLRE_05g244250v5 PE=4 SV=1	25	16	7
A0A2K3DSS4	Cre05.g236050	CHLRE_05g236050v5	496 kDa	Uncharacterized protein OS=Chlamydomonas reinhardtii OX=3055 GN=CHLRE_05g236050v5 PE=4 SV=1	16	14	19
A0A2K3DD45-DECOY	Cre09.g397000		?	PAS domain-containing protein OS=Chlamydomonas reinhardtii OX=3055 GN=CHLRE_09g397000v5 PE=4 SV=1	22	10	16
A0A2K3DE97-DECOY	Cre09.g392282		?	Uncharacterized protein OS=Chlamydomonas reinhardtii OX=3055 GN=CHLRE_09g392282v5 PE=4 SV=1	21	13	14
A0A2K3DMS1	Cre06.g261700	CHLRE_06g261700v5	30 kDa	Ribosome assembly factor mrt4 OS=Chlamydomonas reinhardtii OX=3055 GN=CHLRE_06g261700v5 PE=3 SV=1	18	14	16
A0A2K3E6E5-DECOY	Cre01.g025400		?	Uncharacterized protein OS=Chlamydomonas reinhardtii OX=3055 GN=CHLRE_01g025400v5 PE=4 SV=1	20	12	16
P93108 (+1)		ca1	28 kDa	Carbonic anhydrase OS=Chlamydomonas reinhardtii OX=3055 GN=ca1 PE=3 SV=1	17	23	7
A0A0M5MUP5	Cre15.g635650	CHLRE_15g635650v5	281 kDa	Uncharacterized protein OS=Chlamydomonas reinhardtii OX=3055 GN=CHLRE_15g635650v5 PE=4 SV=1	3	36	5
A0A2K3D5V4-DECOY	Cre12.g555950		?	Uncharacterized protein OS=Chlamydomonas reinhardtii OX=3055 GN=CHLRE_12g555950v5 PE=4 SV=1	17	19	11
A0A2K3E4J2-DECOY	Cre02.g142166		?	Uncharacterized protein OS=Chlamydomonas reinhardtii OX=3055 GN=CHLRE_02g142166v5 PE=4 SV=1	17	14	16
O47027		rps2-1	63 kDa	30S ribosomal protein S2, chloroplastic OS=Chlamydomonas reinhardtii OX=3055 GN=rps2-1 PE=1 SV=1	12	22	12
A0A2K3D179	Cre13.g592500	CHLRE_13g592500v5	61 kDa	MoCF_biosynth domain-containing protein OS=Chlamydomonas reinhardtii OX=3055 GN=CHLRE_13g592500v5 PE=4 SV=1	2	36	8
A0A2K3E5Y2	Cre01.g019200	CHLRE_01g019200v5	67 kDa	Uncharacterized protein OS=Chlamydomonas reinhardtii OX=3055 GN=CHLRE_01g019200v5 PE=3 SV=1	17	20	10
A0A2K3DEG4	Cre09.g394510	CHLRE_09g394510v5	63 kDa	CBM20 domain-containing protein OS=Chlamydomonas reinhardtii OX=3055 GN=CHLRE_09g394510v5 PE=4 SV=1	3	44	0
A0A2K3CT91-DECOY	Cre16.g656950		?	Uncharacterized protein OS=Chlamydomonas reinhardtii OX=3055 GN=CHLRE_16g656950v5 PE=4 SV=1	20	17	9
A0A2K3DD35-DECOY	Cre09.g397050		?	PAS domain-containing protein OS=Chlamydomonas reinhardtii OX=3055 GN=CHLRE_09g397050v5 PE=4 SV=1	22	10	14
A0A2K3DNV0	Cre06.g278095	CHLRE_06g278095v5	171 kDa	Uncharacterized protein OS=Chlamydomonas reinhardtii OX=3055 GN=CHLRE_06g278095v5 PE=4 SV=1	24	11	11
A0A2K3E4Z2-DECOY	Cre01.g002861		?	C-type lectin domain-containing protein OS=Chlamydomonas reinhardtii OX=3055 GN=CHLRE_01g002861v5 PE=4 SV=1	16	20	10
A0A2K3DAK3-DECOY	Cre10.g441850		?	Uncharacterized protein OS=Chlamydomonas reinhardtii OX=3055 GN=CHLRE_10g441850v5 PE=4 SV=1	14	20	11
A0A2K3DAR0-DECOY	Cre10.g444850		?	Uncharacterized protein OS=Chlamydomonas reinhardtii OX=3055 GN=CHLRE_10g444850v5 PE=4 SV=1	12	13	20
A0A2K3DTQ9	Cre04.g215800	CHLRE_04g215800v5	254 kDa	Uncharacterized protein OS=Chlamydomonas reinhardtii OX=3055 GN=CHLRE_04g215800v5 PE=4 SV=1	15	13	17
A0A2K3DTQ9-DECOY	Cre04.g215800		?	Uncharacterized protein OS=Chlamydomonas reinhardtii OX=3055 GN=CHLRE_04g215800v5 PE=4 SV=1	17	18	10
A0A2K3DV97	Cre03.g145127	CHLRE_03g145127v5	504 kDa	PLD phosphodiesterase domain-containing protein OS=Chlamydomonas reinhardtii OX=3055 GN=CHLRE_03g145127v5 PE=4 SV=1	20	11	14
A0A2K3DWG3	Cre03.g161800	CHLRE_03g161800v5	714 kDa	VWFA domain-containing protein OS=Chlamydomonas reinhardtii OX=3055 GN=CHLRE_03g161800v5 PE=4 SV=1	12	26	7
A0A2K3E2A8	Cre02.g100950	CHLRE_02g100950v5	576 kDa	Uncharacterized protein OS=Chlamydomonas reinhardtii OX=3055 GN=CHLRE_02g100950v5 PE=4 SV=1	15	14	16
A0A2K3E6E5	Cre01.g025400	CHLRE_01g025400v5	528 kDa	Uncharacterized protein OS=Chlamydomonas reinhardtii OX=3055 GN=CHLRE_01g025400v5 PE=4 SV=1	14	19	12
A8J7I9-DECOY			?	Mitochondrial ubiquinol-cytochrome c oxidoreductase subunit 8 OS=Chlamydomonas reinhardtii OX=3055 GN=QCR8 PE=2 SV=1	14	17	14
A0A2K3CTW4	Cre16.g665450	CHLRE_16g665450v5	357 kDa	Uncharacterized protein OS=Chlamydomonas reinhardtii OX=3055 GN=CHLRE_16g665450v5 PE=4 SV=1	15	17	12
A0A2K3D5Z6-DECOY	Cre12.g553450		?	Cyclic nucleotide-binding domain-containing protein OS=Chlamydomonas reinhardtii OX=3055 GN=CHLRE_12g553450v5 PE=4 SV=1	25	14	5
A0A2K3DLX7	Cre06.g250200	CHLRE_06g250200v5	43 kDa	S-adenosylmethionine synthase OS=Chlamydomonas reinhardtii OX=3055 GN=CHLRE_06g250200v5 PE=3 SV=1	19	14	11
A0A2K3CUD8-DECOY	Cre16.g668750		?	Uncharacterized protein OS=Chlamydomonas reinhardtii OX=3055 GN=CHLRE_16g668750v5 PE=4 SV=1	18	14	11
A0A2K3CVN2	Cre16.g672200	CHLRE_16g672200v5	532 kDa	DUF4378 domain-containing protein OS=Chlamydomonas reinhardtii OX=3055 GN=CHLRE_16g672200v5 PE=4 SV=1	12	21	10
A0A2K3D0S4	Cre13.g586700	CHLRE_13g586700v5	243 kDa	PAS domain-containing protein OS=Chlamydomonas reinhardtii OX=3055 GN=CHLRE_13g586700v5 PE=4 SV=1	9	17	17
A0A2K3DB77	Cre10.g451600	CHLRE_10g451600v5	821 kDa	Uncharacterized protein OS=Chlamydomonas reinhardtii OX=3055 GN=CHLRE_10g451600v5 PE=4 SV=1	18	12	13
A0A2K3DJ87-DECOY	Cre07.g324050		?	CULLIN_2 domain-containing protein OS=Chlamydomonas reinhardtii OX=3055 GN=CHLRE_07g324050v5 PE=3 SV=1	13	16	14
A0A2K3DJT5-DECOY	Cre07.g329882		?	Cyclic nucleotide-binding domain-containing protein OS=Chlamydomonas reinhardtii OX=3055 GN=CHLRE_07g329882v5 PE=4 SV=1	17	10	16
A0A2K3E2P7-DECOY	Cre02.g107050		?	Uncharacterized protein OS=Chlamydomonas reinhardtii OX=3055 GN=CHLRE_02g107050v5 PE=4 SV=1	19	14	10
A0A2K3E6A9	Cre01.g021950	CHLRE_01g021950v5	736 kDa	Uncharacterized protein OS=Chlamydomonas reinhardtii OX=3055 GN=CHLRE_01g021950v5 PE=4 SV=1	13	17	13
A8IUV7		RPL13	24 kDa	60S ribosomal protein L13 OS=Chlamydomonas reinhardtii OX=3055 GN=RPL13 PE=3 SV=1	6	29	8
A8JEU4		HSP70A	71 kDa	Heat shock protein 70A OS=Chlamydomonas reinhardtii OX=3055 GN=HSP70A PE=3 SV=1	9	29	5
A0A2K3D5V4	Cre12.g555950	CHLRE_12g555950v5	518 kDa	Uncharacterized protein OS=Chlamydomonas reinhardtii OX=3055 GN=CHLRE_12g555950v5 PE=4 SV=1	15	10	17
A0A2K3DEV4-DECOY	Cre09.g399663		?	PAS domain-containing protein OS=Chlamydomonas reinhardtii OX=3055 GN=CHLRE_09g399663v5 PE=4 SV=1	12	15	15
A0A2K3DRT2	Cre05.g233551	CHLRE_05g233551v5	258 kDa	SBP-type domain-containing protein OS=Chlamydomonas reinhardtii OX=3055 GN=CHLRE_05g233551v5 PE=4 SV=1	14	7	21
A0A2K3DST4-DECOY	Cre05.g234700		?	Pyruvate kinase OS=Chlamydomonas reinhardtii OX=3055 GN=CHLRE_05g234700v5 PE=3 SV=1	13	14	15
A0A2K3E138-DECOY	Cre02.g088750		?	Uncharacterized protein OS=Chlamydomonas reinhardtii OX=3055 GN=CHLRE_02g088750v5 PE=4 SV=1	12	21	9
A0A2K3E4J2	Cre02.g142166	CHLRE_02g142166v5	341 kDa	Uncharacterized protein OS=Chlamydomonas reinhardtii OX=3055 GN=CHLRE_02g142166v5 PE=4 SV=1	19	11	12
A8ID84		RPL3	44 kDa	Ribosomal protein L3 OS=Chlamydomonas reinhardtii OX=3055 GN=RPL3 PE=3 SV=1	4	27	11
A8J1G8		RPS6	28 kDa	40S ribosomal protein S6 OS=Chlamydomonas reinhardtii OX=3055 GN=RPS6 PE=3 SV=1	6	29	7
A8J244		ICL1	46 kDa	Isocitrate lyase OS=Chlamydomonas reinhardtii OX=3055 GN=ICL1 PE=4 SV=1	18	16	5
A0A2K3DPN5 (+1)	Cre06.g280500	CHLRE_06g280500v5	207 kDa	DRBM domain-containing protein OS=Chlamydomonas reinhardtii OX=3055 GN=CHLRE_06g280500v5 PE=4 SV=1	12	10	20
A0A2K3E4Q7	Cre01.g001800	CHLRE_01g001800v5	109 kDa	Protein kinase domain-containing protein OS=Chlamydomonas reinhardtii OX=3055 GN=CHLRE_01g001800v5 PE=4 SV=1	31	9	2
A0A2K3DIT6-DECOY	Cre07.g317800		?	Uncharacterized protein OS=Chlamydomonas reinhardtii OX=3055 GN=CHLRE_07g317800v5 PE=4 SV=1	22	10	10
A0A2K3CTE7	Cre16.g658900	CHLRE_16g658900v5	215 kDa	ANK_REP_REGION domain-containing protein OS=Chlamydomonas reinhardtii OX=3055 GN=CHLRE_16g658900v5 PE=4 SV=1	21	20	1
A0A2K3DEF9	Cre09.g394547	CHLRE_09g394547v5	56 kDa	Uncharacterized protein OS=Chlamydomonas reinhardtii OX=3055 GN=CHLRE_09g394547v5 PE=4 SV=1	40	1	0
A0A2K3CUR8	Cre16.g685450	CHLRE_16g685450v5	470 kDa	Uncharacterized protein OS=Chlamydomonas reinhardtii OX=3055 GN=CHLRE_16g685450v5 PE=4 SV=1	17	11	13
A0A2K3D0R9	Cre13.g586650	CHLRE_13g586650v5	250 kDa	PAS domain-containing protein OS=Chlamydomonas reinhardtii OX=3055 GN=CHLRE_13g586650v5 PE=4 SV=1	12	15	14
A0A2K3DAK0 (+1)	Cre10.g441850	CHLRE_10g441850v5	583 kDa	Uncharacterized protein OS=Chlamydomonas reinhardtii OX=3055 GN=CHLRE_10g441850v5 PE=4 SV=1	13	7	21
A0A2K3DIY3-DECOY	Cre07.g319650		?	PAS domain-containing protein OS=Chlamydomonas reinhardtii OX=3055 GN=CHLRE_07g319650v5 PE=4 SV=1	19	11	11
A0A2K3DN16	Cre06.g265950	CHLRE_06g265950v5	585 kDa	Uncharacterized protein OS=Chlamydomonas reinhardtii OX=3055 GN=CHLRE_06g265950v5 PE=4 SV=1	17	16	8
A0A2K3DSS4-DECOY	Cre05.g236050		?	Uncharacterized protein OS=Chlamydomonas reinhardtii OX=3055 GN=CHLRE_05g236050v5 PE=4 SV=1	16	14	11
A0A2K3DWG3-DECOY	Cre03.g161800		?	VWFA domain-containing protein OS=Chlamydomonas reinhardtii OX=3055 GN=CHLRE_03g161800v5 PE=4 SV=1	15	13	13
A0A2K3DX44-DECOY	Cre03.g171950		?	Phosphoenolpyruvate carboxylase OS=Chlamydomonas reinhardtii OX=3055 GN=CHLRE_03g171950v5 PE=3 SV=1	15	10	16
A0A2K3E1A2	Cre02.g091500	CHLRE_02g091500v5	432 kDa	Uncharacterized protein OS=Chlamydomonas reinhardtii OX=3055 GN=CHLRE_02g091500v5 PE=4 SV=1	18	12	11
A0A2K3E2Q0	Cre02.g107350	CHLRE_02g107350v5	525 kDa	Uncharacterized protein OS=Chlamydomonas reinhardtii OX=3055 GN=CHLRE_02g107350v5 PE=4 SV=1	16	13	12
A0A2K3DL40	Cre07.g348250	CHLRE_07g348250v5	61 kDa	Ribosome biogenesis protein NOP53 OS=Chlamydomonas reinhardtii OX=3055 GN=CHLRE_07g348250v5 PE=3 SV=1	39	1	1
A0A2K3CYE9	Cre14.g627576	CHLRE_14g627576v5	468 kDa	Uncharacterized protein OS=Chlamydomonas reinhardtii OX=3055 GN=CHLRE_14g627576v5 PE=4 SV=1	15	16	9
A0A2K3D1K1	Cre13.g607650	CHLRE_13g607650v5	501 kDa	Uncharacterized protein OS=Chlamydomonas reinhardtii OX=3055 GN=CHLRE_13g607650v5 PE=4 SV=1	15	14	11
A0A2K3D4X4-DECOY	Cre12.g532350		?	Uncharacterized protein OS=Chlamydomonas reinhardtii OX=3055 GN=CHLRE_12g532350v5 PE=4 SV=1	17	14	9
A0A2K3D9L6-DECOY	Cre10.g427850		?	Uncharacterized protein OS=Chlamydomonas reinhardtii OX=3055 GN=CHLRE_10g427850v5 PE=4 SV=1	12	13	15
A0A2K3DBM8-DECOY	Cre10.g457400		?	Uncharacterized protein OS=Chlamydomonas reinhardtii OX=3055 GN=CHLRE_10g457400v5 PE=4 SV=1	14	13	13
A0A2K3DI44-DECOY	Cre08.g382250		?	Uncharacterized protein OS=Chlamydomonas reinhardtii OX=3055 GN=CHLRE_08g382250v5 PE=4 SV=1	14	15	11
A0A2K3DIZ7	Cre07.g320200	CHLRE_07g320200v5	189 kDa	Uncharacterized protein OS=Chlamydomonas reinhardtii OX=3055 GN=CHLRE_07g320200v5 PE=4 SV=1	13	9	18
A0A2K3DM50-DECOY	Cre06.g253200		?	Protein kinase domain-containing protein OS=Chlamydomonas reinhardtii OX=3055 GN=CHLRE_06g253200v5 PE=4 SV=1	14	12	14
A0A2K3DMB8	Cre06.g255100	CHLRE_06g255100v5	94 kDa	Uncharacterized protein OS=Chlamydomonas reinhardtii OX=3055 GN=CHLRE_06g255100v5 PE=4 SV=1	14	11	15
A0A2K3DQN2-DECOY	Cre06.g294700		?	Uncharacterized protein OS=Chlamydomonas reinhardtii OX=3055 GN=CHLRE_06g294700v5 PE=4 SV=1	13	14	13
A0A2K3DST4	Cre05.g234700	CHLRE_05g234700v5	248 kDa	Pyruvate kinase OS=Chlamydomonas reinhardtii OX=3055 GN=CHLRE_05g234700v5 PE=3 SV=1	13	19	8
A0A2K3E045-DECOY	Cre02.g075150		?	DNA-directed RNA polymerase subunit beta OS=Chlamydomonas reinhardtii OX=3055 GN=CHLRE_02g075150v5 PE=3 SV=1	9	16	15
A0A2K3E2P7	Cre02.g107050	CHLRE_02g107050v5	464 kDa	Uncharacterized protein OS=Chlamydomonas reinhardtii OX=3055 GN=CHLRE_02g107050v5 PE=4 SV=1	15	13	12
A0A2K3E4W8-DECOY (+1)	Cre01.g003950		?	Uncharacterized protein OS=Chlamydomonas reinhardtii OX=3055 GN=CHLRE_01g003950v5 PE=4 SV=1	6	8	26
A8HVQ1		RPS8	24 kDa	40S ribosomal protein S8 OS=Chlamydomonas reinhardtii OX=3055 GN=RPS8 PE=3 SV=1	7	22	11
A8JE35		PRPL3	28 kDa	Plastid ribosomal protein L3 OS=Chlamydomonas reinhardtii OX=3055 GN=PRPL3 PE=3 SV=1	16	18	6
A8JF35-DECOY			?	Glutamyl-tRNA synthetase OS=Chlamydomonas reinhardtii OX=3055 GN=GTS1 PE=3 SV=1	9	17	14
A0A2K3D1L1-DECOY	Cre12.g483500		?	Peroxin/Ferlin domain-containing protein OS=Chlamydomonas reinhardtii OX=3055 GN=CHLRE_12g483500v5 PE=3 SV=1	15	15	9
A0A2K3D3X3-DECOY	Cre12.g518550		?	Uncharacterized protein OS=Chlamydomonas reinhardtii OX=3055 GN=CHLRE_12g518550v5 PE=4 SV=1	14	14	11
A0A2K3DEN6-DECOY	Cre09.g397327		?	Non-specific serine/threonine protein kinase OS=Chlamydomonas reinhardtii OX=3055 GN=CHLRE_09g397327v5 PE=3 SV=1	21	11	7
A0A2K3E1A2-DECOY	Cre02.g091500		?	Uncharacterized protein OS=Chlamydomonas reinhardtii OX=3055 GN=CHLRE_02g091500v5 PE=4 SV=1	14	18	7
A8JDP4-DECOY			?	Ribosomal protein L9 OS=Chlamydomonas reinhardtii OX=3055 GN=RPL9 PE=3 SV=1	16	11	12
A0A2K3DZ26	Cre03.g205650	CHLRE_03g205650v5	64 kDa	Uncharacterized protein OS=Chlamydomonas reinhardtii OX=3055 GN=CHLRE_03g205650v5 PE=4 SV=1	15	10	14
A0A2K3D1K1-DECOY	Cre13.g607650		?	Uncharacterized protein OS=Chlamydomonas reinhardtii OX=3055 GN=CHLRE_13g607650v5 PE=4 SV=1	19	11	8
A0A2K3DV63	Cre03.g144887	CHLRE_03g144887v5	293 kDa	Uncharacterized protein OS=Chlamydomonas reinhardtii OX=3055 GN=CHLRE_03g144887v5 PE=4 SV=1	21	7	10
A0A2K3E138	Cre02.g088750	CHLRE_02g088750v5	517 kDa	Uncharacterized protein OS=Chlamydomonas reinhardtii OX=3055 GN=CHLRE_02g088750v5 PE=4 SV=1	17	10	11
A0A2K3E1L1	Cre02.g095045	CHLRE_02g095045v5	292 kDa	PHD-type domain-containing protein OS=Chlamydomonas reinhardtii OX=3055 GN=CHLRE_02g095045v5 PE=3 SV=1	12	12	14
A8J5Z0		RPP0	35 kDa	60S acidic ribosomal protein P0 OS=Chlamydomonas reinhardtii OX=3055 GN=RPP0 PE=3 SV=1	7	21	10
Q6X898		MS1	61 kDa	Malate synthase OS=Chlamydomonas reinhardtii OX=3055 GN=MS1 PE=2 SV=1	16	20	2
A0A2K3CSY2-DECOY	Cre16.g652400		?	Uncharacterized protein OS=Chlamydomonas reinhardtii OX=3055 GN=CHLRE_16g652400v5 PE=4 SV=1	15	14	8
A0A2K3D1I2	Cre13.g606750	CHLRE_13g606750v5	530 kDa	Uncharacterized protein OS=Chlamydomonas reinhardtii OX=3055 GN=CHLRE_13g606750v5 PE=4 SV=1	22	8	7
A0A2K3D885-DECOY	Cre11.g469500		?	PAS domain-containing protein OS=Chlamydomonas reinhardtii OX=3055 GN=CHLRE_11g469500v5 PE=4 SV=1	16	13	8
A0A2K3DA19-DECOY (+1)	Cre10.g433900		?	Uncharacterized protein OS=Chlamydomonas reinhardtii OX=3055 GN=CHLRE_10g433900v5 PE=4 SV=1	10	17	10
A0A2K3DDD8	Cre09.g392850	CHLRE_09g392850v5	324 kDa	Uncharacterized protein OS=Chlamydomonas reinhardtii OX=3055 GN=CHLRE_09g392850v5 PE=4 SV=1	8	16	13
A0A2K3DV78	Cre03.g144847	CHLRE_03g144847v5	270 kDa	Pyruvate kinase OS=Chlamydomonas reinhardtii OX=3055 GN=CHLRE_03g144847v5 PE=3 SV=1	15	9	13
A0A2K3DV97-DECOY	Cre03.g145127		?	PLD phosphodiesterase domain-containing protein OS=Chlamydomonas reinhardtii OX=3055 GN=CHLRE_03g145127v5 PE=4 SV=1	17	7	13
A0A2K3DXJ7-DECOY	Cre03.g178100		?	Uncharacterized protein OS=Chlamydomonas reinhardtii OX=3055 GN=CHLRE_03g178100v5 PE=3 SV=1	16	13	7
A0A2K3E1L1-DECOY	Cre02.g095045		?	PHD-type domain-containing protein OS=Chlamydomonas reinhardtii OX=3055 GN=CHLRE_02g095045v5 PE=3 SV=1	15	11	11
A0A2K3E5Q8-DECOY	Cre01.g016050		?	MPN domain-containing protein OS=Chlamydomonas reinhardtii OX=3055 GN=CHLRE_01g016050v5 PE=4 SV=1	15	11	11
A0A2K3E6C2	Cre01.g024500	CHLRE_01g024500v5	285 kDa	RTTN_N domain-containing protein OS=Chlamydomonas reinhardtii OX=3055 GN=CHLRE_01g024500v5 PE=4 SV=1	9	18	10
A0A2K3E6U2-DECOY	Cre01.g032200		?	Uncharacterized protein OS=Chlamydomonas reinhardtii OX=3055 GN=CHLRE_01g032200v5 PE=4 SV=1	17	15	5
A8I8Z4		PRPL1	32 kDa	Ribosomal protein OS=Chlamydomonas reinhardtii OX=3055 GN=PRPL1 PE=3 SV=1	10	22	5
A8I4H7-DECOY	Cre02.g103500		?	Predicted protein OS=Chlamydomonas reinhardtii OX=3055 GN=CHLRE_02g103500v5 PE=3 SV=1	11	12	14
A0A2K3DIE1-DECOY	Cre08.g385900		?	Uncharacterized protein OS=Chlamydomonas reinhardtii OX=3055 GN=CHLRE_08g385900v5 PE=3 SV=1	36	1	0
A0A2K3CNT5	Cre17.g698903	CHLRE_17g698903v5	362 kDa	PAS domain-containing protein OS=Chlamydomonas reinhardtii OX=3055 GN=CHLRE_17g698903v5 PE=4 SV=1	14	15	7
A0A2K3CQQ3	Cre17.g727600	CHLRE_17g727600v5	744 kDa	Uncharacterized protein OS=Chlamydomonas reinhardtii OX=3055 GN=CHLRE_17g727600v5 PE=3 SV=1	14	14	8
A0A2K3CTR8-DECOY	Cre16.g664301		?	DNA-directed DNA polymerase OS=Chlamydomonas reinhardtii OX=3055 GN=CHLRE_16g664301v5 PE=3 SV=1	12	12	12
A0A2K3CUR8-DECOY	Cre16.g685450		?	Uncharacterized protein OS=Chlamydomonas reinhardtii OX=3055 GN=CHLRE_16g685450v5 PE=4 SV=1	11	16	9
A0A2K3D7M4 (+1)	Cre11.g467670	CHLRE_11g467670v5	54 kDa	CAP10 domain-containing protein OS=Chlamydomonas reinhardtii OX=3055 GN=CHLRE_11g467670v5 PE=4 SV=1	11	5	20
A0A2K3DBP7-DECOY (+1)	Cre10.g458350		?	Uncharacterized protein OS=Chlamydomonas reinhardtii OX=3055 GN=CHLRE_10g458350v5 PE=4 SV=1	14	14	7
A0A2K3DEL6-DECOY	Cre09.g396438		?	Uncharacterized protein OS=Chlamydomonas reinhardtii OX=3055 GN=CHLRE_09g396438v5 PE=4 SV=1	13	11	12
A0A2K3DF35	Cre09.g401812	CHLRE_09g401812v5	403 kDa	UvrD-like helicase ATP-binding domain-containing protein OS=Chlamydomonas reinhardtii OX=3055 GN=CHLRE_09g401812v5 PE=4 SV=1	13	15	8
A0A2K3DG87-DECOY	Cre08.g358543		?	RNA-directed DNA polymerase OS=Chlamydomonas reinhardtii OX=3055 GN=CHLRE_08g358543v5 PE=4 SV=1	16	7	13
A0A2K3DMG0-DECOY	Cre06.g257700		?	Uncharacterized protein OS=Chlamydomonas reinhardtii OX=3055 GN=CHLRE_06g257700v5 PE=4 SV=1	15	15	6
A0A2K3DN16-DECOY	Cre06.g265950		?	Uncharacterized protein OS=Chlamydomonas reinhardtii OX=3055 GN=CHLRE_06g265950v5 PE=4 SV=1	14	11	10
A0A2K3DU41	Cre04.g218900	CHLRE_04g218900v5	303 kDa	Uncharacterized protein OS=Chlamydomonas reinhardtii OX=3055 GN=CHLRE_04g218900v5 PE=3 SV=1	11	16	9
A0A2K3DUP1-DECOY	Cre04.g226700		?	Uncharacterized protein OS=Chlamydomonas reinhardtii OX=3055 GN=CHLRE_04g226700v5 PE=4 SV=1	15	9	12
A0A2K3DWT6	Cre03.g167550	CHLRE_03g167550v5	279 kDa	Uncharacterized protein OS=Chlamydomonas reinhardtii OX=3055 GN=CHLRE_03g167550v5 PE=4 SV=1	14	11	11
A0A2K3E2A8-DECOY	Cre02.g100950		?	Uncharacterized protein OS=Chlamydomonas reinhardtii OX=3055 GN=CHLRE_02g100950v5 PE=4 SV=1	16	7	13
A0A2K3E3I8	Cre02.g119150	CHLRE_02g119150v5	74 kDa	PH domain-containing protein OS=Chlamydomonas reinhardtii OX=3055 GN=CHLRE_02g119150v5 PE=4 SV=1	13	12	11
A8IMP6		RPS4	29 kDa	40S ribosomal protein S4 OS=Chlamydomonas reinhardtii OX=3055 GN=RPS4 PE=3 SV=1	4	29	3
A0A2K3CP55	Cre17.g704300	CHLRE_17g704300v5	320 kDa	Calponin-homology (CH) domain-containing protein OS=Chlamydomonas reinhardtii OX=3055 GN=CHLRE_17g704300v5 PE=4 SV=1	13	11	11
A0A2K3CP55-DECOY	Cre17.g704300		?	Calponin-homology (CH) domain-containing protein OS=Chlamydomonas reinhardtii OX=3055 GN=CHLRE_17g704300v5 PE=4 SV=1	12	10	13
A0A2K3CP68	Cre17.g704950	CHLRE_17g704950v5	292 kDa	Centrosomal protein of 70 kDa OS=Chlamydomonas reinhardtii OX=3055 GN=CHLRE_17g704950v5 PE=4 SV=1	13	9	13
A0A2K3CT95	Cre16.g656950	CHLRE_16g656950v5	473 kDa	Uncharacterized protein OS=Chlamydomonas reinhardtii OX=3055 GN=CHLRE_16g656950v5 PE=4 SV=1	13	11	11
A0A2K3D0S4-DECOY	Cre13.g586700		?	PAS domain-containing protein OS=Chlamydomonas reinhardtii OX=3055 GN=CHLRE_13g586700v5 PE=4 SV=1	8	17	10
A0A2K3DDD4	Cre09.g393200	CHLRE_09g393200v5	71 kDa	Uncharacterized protein OS=Chlamydomonas reinhardtii OX=3055 GN=CHLRE_09g393200v5 PE=3 SV=1	12	14	9
A0A2K3DDV4-DECOY	Cre09.g387689		?	Uncharacterized protein OS=Chlamydomonas reinhardtii OX=3055 GN=CHLRE_09g387689v5 PE=4 SV=1	12	10	13
A0A2K3DHC0-DECOY	Cre08.g373200		?	PAS domain-containing protein OS=Chlamydomonas reinhardtii OX=3055 GN=CHLRE_08g373200v5 PE=4 SV=1	10	8	17
A0A2K3DMG0	Cre06.g257700	CHLRE_06g257700v5	333 kDa	Uncharacterized protein OS=Chlamydomonas reinhardtii OX=3055 GN=CHLRE_06g257700v5 PE=4 SV=1	17	8	10
A0A2K3DMK6	Cre06.g259100	CHLRE_06g259100v5	138 kDa	NAM-associated domain-containing protein OS=Chlamydomonas reinhardtii OX=3055 GN=CHLRE_06g259100v5 PE=4 SV=1	16	7	11
A0A2K3DPM7-DECOY	Cre06.g281200		?	Calponin-homology (CH) domain-containing protein OS=Chlamydomonas reinhardtii OX=3055 GN=CHLRE_06g281200v5 PE=4 SV=1	13	8	14
A0A2K3DVB8-DECOY	Cre03.g145407		?	Uncharacterized protein OS=Chlamydomonas reinhardtii OX=3055 GN=CHLRE_03g145407v5 PE=4 SV=1	18	6	11
A0A2K3E6A9-DECOY	Cre01.g021950		?	Uncharacterized protein OS=Chlamydomonas reinhardtii OX=3055 GN=CHLRE_01g021950v5 PE=4 SV=1	9	16	10
A8I7T8		BIP1	72 kDa	Binding protein 1 OS=Chlamydomonas reinhardtii OX=3055 GN=BIP1 PE=3 SV=1	12	13	10
A9XPA7-DECOY			?	Intraflagellar transport protein 144 OS=Chlamydomonas reinhardtii OX=3055 GN=IFT144 PE=2 SV=1	17	8	10
Q9FE86		thioredoxin	26 kDa	Peroxiredoxin OS=Chlamydomonas reinhardtii OX=3055 GN=thioredoxin peroxidase PE=1 SV=1	14	10	8
A0A2K3D485	Cre12.g523600	CHLRE_12g523600v5	354 kDa	Uncharacterized protein OS=Chlamydomonas reinhardtii OX=3055 GN=CHLRE_12g523600v5 PE=4 SV=1	20	13	2
A0A2K3DBY8	Cre10.g462150	CHLRE_10g462150v5	263 kDa	Uncharacterized protein OS=Chlamydomonas reinhardtii OX=3055 GN=CHLRE_10g462150v5 PE=4 SV=1	3	30	2
A0A2K3DXQ8	Cre03.g180650	CHLRE_03g180650v5	119 kDa	PDZ domain-containing protein OS=Chlamydomonas reinhardtii OX=3055 GN=CHLRE_03g180650v5 PE=3 SV=1	13	12	10
A0A2K3DJ96-DECOY	Cre07.g324100		?	Uncharacterized protein OS=Chlamydomonas reinhardtii OX=3055 GN=CHLRE_07g324100v5 PE=4 SV=1	14	10	11
A0A2K3DWZ2-DECOY	Cre03.g169250		?	Uncharacterized protein OS=Chlamydomonas reinhardtii OX=3055 GN=CHLRE_03g169250v5 PE=4 SV=1	13	11	11
A0A2K3DAX0	Cre10.g446600	CHLRE_10g446600v5	407 kDa	RNA-directed DNA polymerase OS=Chlamydomonas reinhardtii OX=3055 GN=CHLRE_10g446600v5 PE=4 SV=1	9	14	12
A0A2K3CNJ6-DECOY	Cre18.g749547		?	Uncharacterized protein OS=Chlamydomonas reinhardtii OX=3055 GN=CHLRE_18g749547v5 PE=4 SV=1	13	11	10
A0A2K3CNT5-DECOY	Cre17.g698903		?	PAS domain-containing protein OS=Chlamydomonas reinhardtii OX=3055 GN=CHLRE_17g698903v5 PE=4 SV=1	17	9	8
A0A2K3CPE2-DECOY	Cre17.g708000		?	Uncharacterized protein OS=Chlamydomonas reinhardtii OX=3055 GN=CHLRE_17g708000v5 PE=4 SV=1	12	9	13
A0A2K3CSX7	Cre16.g651850	CHLRE_16g651850v5	346 kDa	Uncharacterized protein OS=Chlamydomonas reinhardtii OX=3055 GN=CHLRE_16g651850v5 PE=4 SV=1	13	12	9
A0A2K3D598	Cre12.g537800	CHLRE_12g537800v5	28 kDa	Uncharacterized protein OS=Chlamydomonas reinhardtii OX=3055 GN=CHLRE_12g537800v5 PE=3 SV=1	6	22	6
A0A2K3D9U8-DECOY	Cre10.g430700		?	Uncharacterized protein OS=Chlamydomonas reinhardtii OX=3055 GN=CHLRE_10g430700v5 PE=4 SV=1	13	11	10
A0A2K3DBN2	Cre10.g457331	CHLRE_10g457331v5	327 kDa	Uncharacterized protein OS=Chlamydomonas reinhardtii OX=3055 GN=CHLRE_10g457331v5 PE=4 SV=1	7	7	19
A0A2K3DEL6	Cre09.g396438	CHLRE_09g396438v5	209 kDa	Uncharacterized protein OS=Chlamydomonas reinhardtii OX=3055 GN=CHLRE_09g396438v5 PE=4 SV=1	11	11	12
A0A2K3DPE0	Cre06.g278289	CHLRE_06g278289v5	325 kDa	Uncharacterized protein OS=Chlamydomonas reinhardtii OX=3055 GN=CHLRE_06g278289v5 PE=4 SV=1	9	11	14
A0A2K3DS69-DECOY	Cre05.g245351		?	C-type lectin domain-containing protein OS=Chlamydomonas reinhardtii OX=3055 GN=CHLRE_05g245351v5 PE=4 SV=1	10	11	13
A0A2K3DSW0	Cre05.g237450	CHLRE_05g237450v5	32 kDa	Ribosom_S30AE_C domain-containing protein OS=Chlamydomonas reinhardtii OX=3055 GN=CHLRE_05g237450v5 PE=4 SV=1	6	23	5
A0A2K3DV21-DECOY	Cre03.g143827		?	WD_REPEATS_REGION domain-containing protein OS=Chlamydomonas reinhardtii OX=3055 GN=CHLRE_03g143827v5 PE=4 SV=1	12	16	6
A0A2K3E259	Cre02.g098900	CHLRE_02g098900v5	231 kDa	Uncharacterized protein OS=Chlamydomonas reinhardtii OX=3055 GN=CHLRE_02g098900v5 PE=4 SV=1	12	13	9
A8HUA7		FAP189	102 kDa	Flagellar associated protein OS=Chlamydomonas reinhardtii OX=3055 GN=FAP189 PE=4 SV=1	8	12	14
A8HUA7-DECOY			?	Flagellar associated protein OS=Chlamydomonas reinhardtii OX=3055 GN=FAP189 PE=4 SV=1	20	7	7
A8J0E4		PSBO	31 kDa	Oxygen-evolving enhancer protein 1 of photosystem II OS=Chlamydomonas reinhardtii OX=3055 GN=PSBO PE=1 SV=1	10	16	7
A8JHX9		EFG2	94 kDa	Elongation factor Tu, chloroplastic OS=Chlamydomonas reinhardtii OX=3055 GN=EFG2 PE=3 SV=1	9	15	10
A0A2K3DLA9	Cre07.g351100	CHLRE_07g351100v5	99 kDa	Uncharacterized protein OS=Chlamydomonas reinhardtii OX=3055 GN=CHLRE_07g351100v5 PE=4 SV=1	22	6	6
A0A2K3DDB9	Cre09.g393450	CHLRE_09g393450v5	159 kDa	FAS1 domain-containing protein OS=Chlamydomonas reinhardtii OX=3055 GN=CHLRE_09g393450v5 PE=4 SV=1	13	15	0
A0A2K3CSX7-DECOY	Cre16.g651850		?	Uncharacterized protein OS=Chlamydomonas reinhardtii OX=3055 GN=CHLRE_16g651850v5 PE=4 SV=1	14	10	9
A0A2K3CUQ1-DECOY	Cre16.g686050		?	Uncharacterized protein OS=Chlamydomonas reinhardtii OX=3055 GN=CHLRE_16g686050v5 PE=3 SV=1	22	4	7
A0A2K3CUZ0-DECOY (+1)	Cre16.g682550		?	Uncharacterized protein OS=Chlamydomonas reinhardtii OX=3055 GN=CHLRE_16g682550v5 PE=4 SV=1	14	10	9
A0A2K3CX44-DECOY	Cre14.g608050		?	Apt1 domain-containing protein OS=Chlamydomonas reinhardtii OX=3055 GN=CHLRE_14g608050v5 PE=4 SV=1	18	9	6
A0A2K3D0U8-DECOY (+1)	Cre13.g587550		?	PAS domain-containing protein OS=Chlamydomonas reinhardtii OX=3055 GN=CHLRE_13g587550v5 PE=4 SV=1	10	18	5
A0A2K3D181-DECOY	Cre13.g603400		?	Uncharacterized protein OS=Chlamydomonas reinhardtii OX=3055 GN=CHLRE_13g603400v5 PE=3 SV=1	13	10	10
A0A2K3D2Q9-DECOY	Cre12.g508250		?	USP domain-containing protein OS=Chlamydomonas reinhardtii OX=3055 GN=CHLRE_12g508250v5 PE=4 SV=1	10	11	12
A0A2K3D3X2-DECOY	Cre12.g518107		?	B-block_TFIIIC domain-containing protein OS=Chlamydomonas reinhardtii OX=3055 GN=CHLRE_12g518107v5 PE=4 SV=1	10	12	11
A0A2K3D5K6	Cre12.g559200	CHLRE_12g559200v5	301 kDa	Uncharacterized protein OS=Chlamydomonas reinhardtii OX=3055 GN=CHLRE_12g559200v5 PE=4 SV=1	13	11	9
A0A2K3D965	Cre10.g420800	CHLRE_10g420800v5	289 kDa	Uncharacterized protein OS=Chlamydomonas reinhardtii OX=3055 GN=CHLRE_10g420800v5 PE=4 SV=1	12	9	12
A0A2K3DAH4	Cre10.g440550	CHLRE_10g440550v5	398 kDa	Uncharacterized protein OS=Chlamydomonas reinhardtii OX=3055 GN=CHLRE_10g440550v5 PE=4 SV=1	17	8	8
A0A2K3DEH2-DECOY	Cre09.g394695		?	Uncharacterized protein OS=Chlamydomonas reinhardtii OX=3055 GN=CHLRE_09g394695v5 PE=4 SV=1	13	12	8
A0A2K3DRY5-DECOY	Cre05.g233650		?	PAS domain-containing protein OS=Chlamydomonas reinhardtii OX=3055 GN=CHLRE_05g233650v5 PE=4 SV=1	15	10	8
A0A2K3DX94 (+1)	Cre03.g174100	CHLRE_03g174100v5	484 kDa	PKD_channel domain-containing protein OS=Chlamydomonas reinhardtii OX=3055 GN=CHLRE_03g174100v5 PE=4 SV=1	7	10	16
A0A2K3E1E7	Cre02.g094850	CHLRE_02g094850v5	147 kDa	Uncharacterized protein OS=Chlamydomonas reinhardtii OX=3055 GN=CHLRE_02g094850v5 PE=4 SV=1	14	12	7
A8IT01		CAH1	42 kDa	Carbonic anhydrase OS=Chlamydomonas reinhardtii OX=3055 GN=CAH1 PE=3 SV=1	12	13	8
A8J9F3-DECOY	Cre16.g651750		?	Isoleucyl-tRNA synthetase OS=Chlamydomonas reinhardtii OX=3055 GN=CHLRE_16g651750v5 PE=3 SV=1	12	14	7
Q08365-DECOY			?	30S ribosomal protein S3, chloroplastic OS=Chlamydomonas reinhardtii OX=3055 GN=rps3 PE=1 SV=2	14	7	12
Q84U22		PRPL4	26 kDa	Plastid ribosomal protein L4 OS=Chlamydomonas reinhardtii OX=3055 GN=PRPL4 PE=3 SV=1	9	16	8
A0A2K3E0C1	Cre02.g077800	CHLRE_02g077800v5	86 kDa	Uncharacterized protein OS=Chlamydomonas reinhardtii OX=3055 GN=CHLRE_02g077800v5 PE=4 SV=1	18	11	2
A0A2K3DQM7-DECOY	Cre06.g296900		?	Uncharacterized protein OS=Chlamydomonas reinhardtii OX=3055 GN=CHLRE_06g296900v5 PE=4 SV=1	18	8	7
A0A220IUF1-DECOY			?	Heat shock protein 90B OS=Chlamydomonas reinhardtii OX=3055 GN=HSP90B PE=2 SV=1	12	9	11
A0A2K3CUL9	Cre16.g687400	CHLRE_16g687400v5	100 kDa	Protein kinase domain-containing protein OS=Chlamydomonas reinhardtii OX=3055 GN=CHLRE_16g687400v5 PE=4 SV=1	12	11	9
A0A2K3D207-DECOY	Cre12.g495600		?	Uncharacterized protein OS=Chlamydomonas reinhardtii OX=3055 GN=CHLRE_12g495600v5 PE=4 SV=1	11	8	13
A0A2K3DBH2-DECOY			?	DNA replication licensing factor MCM7 OS=Chlamydomonas reinhardtii OX=3055 GN=MCM7 PE=3 SV=1	9	11	12
A0A2K3DJT7-DECOY	Cre07.g329861		?	Uncharacterized protein OS=Chlamydomonas reinhardtii OX=3055 GN=CHLRE_07g329861v5 PE=4 SV=1	11	14	7
A0A2K3DSK8 (+2)	Cre05.g234640	CHLRE_05g234640v5	347 kDa	Uncharacterized protein OS=Chlamydomonas reinhardtii OX=3055 GN=CHLRE_05g234640v5 PE=4 SV=1	9	9	14
A0A2K3DU35-DECOY	Cre04.g219000		?	Uncharacterized protein OS=Chlamydomonas reinhardtii OX=3055 GN=CHLRE_04g219000v5 PE=3 SV=1	8	8	16
A0A2K3E2C7	Cre02.g102250	CHLRE_02g102250v5	21 kDa	Uncharacterized protein OS=Chlamydomonas reinhardtii OX=3055 GN=CHLRE_02g102250v5 PE=3 SV=1	8	20	4
A0A2K3E2H9	Cre02.g104150	CHLRE_02g104150v5	253 kDa	Uncharacterized protein OS=Chlamydomonas reinhardtii OX=3055 GN=CHLRE_02g104150v5 PE=4 SV=1	11	11	10
A0A2K3E7P3	Cre01.g044850	CHLRE_01g044850v5	658 kDa	RING-type domain-containing protein OS=Chlamydomonas reinhardtii OX=3055 GN=CHLRE_01g044850v5 PE=4 SV=1	6	14	12
A0A2K3E7P3-DECOY	Cre01.g044850		?	RING-type domain-containing protein OS=Chlamydomonas reinhardtii OX=3055 GN=CHLRE_01g044850v5 PE=4 SV=1	12	12	8
A8HN50		RPL18a	21 kDa	60S ribosomal protein L18a OS=Chlamydomonas reinhardtii OX=3055 GN=RPL18a PE=3 SV=1	5	17	10
A8IH03		PST1	44 kDa	Phosphoserine aminotransferase OS=Chlamydomonas reinhardtii OX=3055 GN=PST1 PE=3 SV=1	10	13	8
A8J9J7		PUF4	86 kDa	Puf protein OS=Chlamydomonas reinhardtii OX=3055 GN=PUF4 PE=4 SV=1	14	5	13
Q68UI8		VFL3	65 kDa	Protein required for templated centriole assembly OS=Chlamydomonas reinhardtii OX=3055 GN=VFL3 PE=2 SV=1	13	13	6
A0A2K3DJ13-DECOY	Cre07.g320700		?	Guanylate cyclase OS=Chlamydomonas reinhardtii OX=3055 GN=CHLRE_07g320700v5 PE=3 SV=1	3	2	27
A8IXZ0		TUB1	50 kDa	Tubulin beta chain OS=Chlamydomonas reinhardtii OX=3055 GN=TUB1 PE=3 SV=1	10	21	1
A0A2K3DHJ2	Cre08.g373450	CHLRE_08g373450v5	80 kDa	1,4-alpha-glucan branching enzyme OS=Chlamydomonas reinhardtii OX=3055 GN=CHLRE_08g373450v5 PE=3 SV=1	31	1	0
A0A2K3CP68-DECOY	Cre17.g704950		?	Centrosomal protein of 70 kDa OS=Chlamydomonas reinhardtii OX=3055 GN=CHLRE_17g704950v5 PE=4 SV=1	14	9	8
A0A2K3CPX6	Cre17.g715300	CHLRE_17g715300v5	183 kDa	PKD_channel domain-containing protein OS=Chlamydomonas reinhardtii OX=3055 GN=CHLRE_17g715300v5 PE=4 SV=1	10	12	9
A0A2K3CS00-DECOY	Cre17.g744147		?	Uncharacterized protein OS=Chlamydomonas reinhardtii OX=3055 GN=CHLRE_17g744147v5 PE=4 SV=1	10	11	10
A0A2K3CTL6	Cre16.g661950	CHLRE_16g661950v5	604 kDa	Uncharacterized protein OS=Chlamydomonas reinhardtii OX=3055 GN=CHLRE_16g661950v5 PE=4 SV=1	8	9	14
A0A2K3CZ29-DECOY	Cre13.g563400		?	Uncharacterized protein OS=Chlamydomonas reinhardtii OX=3055 GN=CHLRE_13g563400v5 PE=3 SV=1	12	12	7
A0A2K3CZL0	Cre13.g568650	CHLRE_13g568650v5	29 kDa	40S ribosomal protein S3a OS=Chlamydomonas reinhardtii OX=3055 GN=CHLRE_13g568650v5 PE=3 SV=1	4	21	6
A0A2K3D4J2 (+1)	Cre12.g527100	CHLRE_12g527100v5	370 kDa	Uncharacterized protein OS=Chlamydomonas reinhardtii OX=3055 GN=CHLRE_12g527100v5 PE=4 SV=1	14	8	9
A0A2K3D755	Cre11.g467528	CHLRE_11g467528v5	296 kDa	Uncharacterized protein OS=Chlamydomonas reinhardtii OX=3055 GN=CHLRE_11g467528v5 PE=4 SV=1	14	9	8
A0A2K3D8G7-DECOY	Cre11.g477450		?	Protein kinase domain-containing protein OS=Chlamydomonas reinhardtii OX=3055 GN=CHLRE_11g477450v5 PE=4 SV=1	11	14	6
A0A2K3DAR0	Cre10.g444850	CHLRE_10g444850v5	404 kDa	Uncharacterized protein OS=Chlamydomonas reinhardtii OX=3055 GN=CHLRE_10g444850v5 PE=4 SV=1	13	11	7
A0A2K3DBV4-DECOY	Cre10.g461000		?	Uncharacterized protein OS=Chlamydomonas reinhardtii OX=3055 GN=CHLRE_10g461000v5 PE=4 SV=1	14	12	5
A0A2K3DCF8-DECOY	Cre09.g386736		?	Uncharacterized protein OS=Chlamydomonas reinhardtii OX=3055 GN=CHLRE_09g386736v5 PE=4 SV=1	20	5	6
A0A2K3DKA0	Cre07.g336750	CHLRE_07g336750v5	388 kDa	Uncharacterized protein OS=Chlamydomonas reinhardtii OX=3055 GN=CHLRE_07g336750v5 PE=4 SV=1	8	14	9
A0A2K3DY21	Cre03.g185500	CHLRE_03g185500v5	168 kDa	Inositol hexakisphosphate and diphosphoinositol-pentakisphosphate kinase OS=Chlamydomonas reinhardtii OX=3055 GN=CHLRE_03g185500v5 PE=3 SV=1	15	8	8
A0A2K3DZC9	Cre03.g201450	CHLRE_03g201450v5	419 kDa	Guanylate cyclase domain-containing protein OS=Chlamydomonas reinhardtii OX=3055 GN=CHLRE_03g201450v5 PE=4 SV=1	7	17	7
A0A2K3E4Z5	Cre01.g004200	CHLRE_01g004200v5	110 kDa	Uncharacterized protein OS=Chlamydomonas reinhardtii OX=3055 GN=CHLRE_01g004200v5 PE=4 SV=1	13	9	9
A0A2K3E877	Cre01.g053450	CHLRE_01g053450v5	297 kDa	Uncharacterized protein OS=Chlamydomonas reinhardtii OX=3055 GN=CHLRE_01g053450v5 PE=4 SV=1	11	7	13
A8HVP7		PRPL10	26 kDa	Plastid ribosomal protein L10 OS=Chlamydomonas reinhardtii OX=3055 GN=PRPL10 PE=3 SV=1	8	16	7
A8JDP4		RPL9	22 kDa	Ribosomal protein L9 OS=Chlamydomonas reinhardtii OX=3055 GN=RPL9 PE=3 SV=1	4	18	9
A0A2K3DHC5	Cre08.g372800	CHLRE_08g372800v5	132 kDa	CPSF_A domain-containing protein OS=Chlamydomonas reinhardtii OX=3055 GN=CHLRE_08g372800v5 PE=4 SV=1	4	16	11
A0A2K3E404-DECOY	Cre02.g144550		?	Sodium/hydrogen exchanger OS=Chlamydomonas reinhardtii OX=3055 GN=CHLRE_02g144550v5 PE=3 SV=1	12	6	13
A0A2K3E844	Cre01.g051550	CHLRE_01g051550v5	170 kDa	RNA helicase OS=Chlamydomonas reinhardtii OX=3055 GN=CHLRE_01g051550v5 PE=4 SV=1	18	10	3
A0A2K3DYZ6	Cre03.g206350	CHLRE_03g206350v5	126 kDa	Uncharacterized protein OS=Chlamydomonas reinhardtii OX=3055 GN=CHLRE_03g206350v5 PE=4 SV=1	15	7	9
A0A2K3CNJ6	Cre18.g749547	CHLRE_18g749547v5	114 kDa	Uncharacterized protein OS=Chlamydomonas reinhardtii OX=3055 GN=CHLRE_18g749547v5 PE=4 SV=1	15	9	6
A0A2K3CR64	Cre17.g733450	CHLRE_17g733450v5	466 kDa	RNA-directed DNA polymerase OS=Chlamydomonas reinhardtii OX=3055 GN=CHLRE_17g733450v5 PE=4 SV=1	7	11	12
A0A2K3CVN2-DECOY	Cre16.g672200		?	DUF4378 domain-containing protein OS=Chlamydomonas reinhardtii OX=3055 GN=CHLRE_16g672200v5 PE=4 SV=1	14	10	6
A0A2K3CVW0	Cre16.g676981	CHLRE_16g676981v5	475 kDa	Uncharacterized protein OS=Chlamydomonas reinhardtii OX=3055 GN=CHLRE_16g676981v5 PE=4 SV=1	17	8	5
A0A2K3CWZ0-DECOY (+1)	Cre15.g643503		?	Uncharacterized protein OS=Chlamydomonas reinhardtii OX=3055 GN=CHLRE_15g643503v5 PE=3 SV=1	9	10	11
A0A2K3CXE2-DECOY (+1)	Cre14.g612200		?	Guanylate cyclase domain-containing protein OS=Chlamydomonas reinhardtii OX=3055 GN=CHLRE_14g612200v5 PE=4 SV=1	9	13	8
A0A2K3D0R9-DECOY	Cre13.g586650		?	PAS domain-containing protein OS=Chlamydomonas reinhardtii OX=3055 GN=CHLRE_13g586650v5 PE=4 SV=1	11	10	8
A0A2K3D1F7-DECOY	Cre13.g605850		?	Uncharacterized protein OS=Chlamydomonas reinhardtii OX=3055 GN=CHLRE_13g605850v5 PE=4 SV=1	12	10	8
A0A2K3D417	Cre12.g520173	CHLRE_12g520173v5	233 kDa	AAA_12 domain-containing protein OS=Chlamydomonas reinhardtii OX=3055 GN=CHLRE_12g520173v5 PE=4 SV=1	7	9	14
A0A2K3D560	Cre12.g536000	CHLRE_12g536000v5	156 kDa	Phospholipid-transporting ATPase OS=Chlamydomonas reinhardtii OX=3055 GN=CHLRE_12g536000v5 PE=3 SV=1	7	11	12
A0A2K3D577	Cre12.g537100	CHLRE_12g537100v5	142 kDa	Valyl-tRNA synthetase OS=Chlamydomonas reinhardtii OX=3055 GN=CHLRE_12g537100v5 PE=3 SV=1	16	10	4
A0A2K3D7L7-DECOY	Cre11.g467665		?	Uncharacterized protein (Fragment) OS=Chlamydomonas reinhardtii OX=3055 GN=CHLRE_11g467665v5 PE=4 SV=1	10	10	10
A0A2K3D9S2	Cre10.g429750	CHLRE_10g429750v5	306 kDa	PAS domain-containing protein OS=Chlamydomonas reinhardtii OX=3055 GN=CHLRE_10g429750v5 PE=4 SV=1	9	10	11
A0A2K3DBQ5	Cre10.g458350	CHLRE_10g458350v5	931 kDa	Uncharacterized protein OS=Chlamydomonas reinhardtii OX=3055 GN=CHLRE_10g458350v5 PE=4 SV=1	11	10	9
A0A2K3DDD8-DECOY	Cre09.g392850		?	Uncharacterized protein OS=Chlamydomonas reinhardtii OX=3055 GN=CHLRE_09g392850v5 PE=4 SV=1	8	14	8
A0A2K3DDV4	Cre09.g387689	CHLRE_09g387689v5	172 kDa	Uncharacterized protein OS=Chlamydomonas reinhardtii OX=3055 GN=CHLRE_09g387689v5 PE=4 SV=1	15	8	7
A0A2K3DEG5	Cre09.g394732	CHLRE_09g394732v5	219 kDa	Uncharacterized protein OS=Chlamydomonas reinhardtii OX=3055 GN=CHLRE_09g394732v5 PE=4 SV=1	14	7	9
A0A2K3DEN5-DECOY	Cre09.g396661		?	Uncharacterized protein OS=Chlamydomonas reinhardtii OX=3055 GN=CHLRE_09g396661v5 PE=4 SV=1	13	10	7
A0A2K3DMP2-DECOY	Cre06.g261400		?	Uncharacterized protein OS=Chlamydomonas reinhardtii OX=3055 GN=CHLRE_06g261400v5 PE=4 SV=1	11	9	8
A0A2K3DPM7	Cre06.g281200	CHLRE_06g281200v5	225 kDa	Calponin-homology (CH) domain-containing protein OS=Chlamydomonas reinhardtii OX=3055 GN=CHLRE_06g281200v5 PE=4 SV=1	14	10	6
A0A2K3DQN2	Cre06.g294700	CHLRE_06g294700v5	433 kDa	Uncharacterized protein OS=Chlamydomonas reinhardtii OX=3055 GN=CHLRE_06g294700v5 PE=4 SV=1	10	12	8
A0A2K3DRY5	Cre05.g233650	CHLRE_05g233650v5	250 kDa	PAS domain-containing protein OS=Chlamydomonas reinhardtii OX=3055 GN=CHLRE_05g233650v5 PE=4 SV=1	13	8	9
A0A2K3DU35	Cre04.g219000	CHLRE_04g219000v5	301 kDa	Uncharacterized protein OS=Chlamydomonas reinhardtii OX=3055 GN=CHLRE_04g219000v5 PE=3 SV=1	9	9	12
A0A2K3DW75	Cre03.g158550	CHLRE_03g158550v5	213 kDa	Uncharacterized protein OS=Chlamydomonas reinhardtii OX=3055 GN=CHLRE_03g158550v5 PE=3 SV=1	7	14	9
A0A2K3DWR9-DECOY	Cre03.g166700		?	Formin-like protein OS=Chlamydomonas reinhardtii OX=3055 GN=CHLRE_03g166700v5 PE=3 SV=1	14	8	8
A0A2K3DXQ9	Cre03.g180800	CHLRE_03g180800v5	133 kDa	HDAC_interact domain-containing protein OS=Chlamydomonas reinhardtii OX=3055 GN=CHLRE_03g180800v5 PE=4 SV=1	12	11	7
A0A2K3E6X3-DECOY	Cre01.g032850		?	Protein kinase domain-containing protein OS=Chlamydomonas reinhardtii OX=3055 GN=CHLRE_01g032850v5 PE=4 SV=1	5	14	11
A0A2K3E877-DECOY	Cre01.g053450		?	Uncharacterized protein OS=Chlamydomonas reinhardtii OX=3055 GN=CHLRE_01g053450v5 PE=4 SV=1	15	7	8
A8JGI9		RPS7	22 kDa	40S ribosomal protein S7 OS=Chlamydomonas reinhardtii OX=3055 GN=RPS7 PE=3 SV=1	6	17	5
B7U1J0 (+1)		atpA	55 kDa	ATP synthase subunit alpha, chloroplastic OS=Chlamydomonas reinhardtii OX=3055 GN=atpA PE=3 SV=1	9	14	7
Q8HTL2		rpl2	31 kDa	50S ribosomal protein L2, chloroplastic OS=Chlamydomonas reinhardtii OX=3055 GN=rpl2 PE=3 SV=1	7	18	3
A0A2K3CUY3	Cre16.g682750	CHLRE_16g682750v5	160 kDa	Uncharacterized protein OS=Chlamydomonas reinhardtii OX=3055 GN=CHLRE_16g682750v5 PE=4 SV=1	13	15	2
A0A2K3D5P0-DECOY	Cre12.g558250		?	V-SNARE coiled-coil homology domain-containing protein OS=Chlamydomonas reinhardtii OX=3055 GN=CHLRE_12g558250v5 PE=4 SV=1	10	14	6
A0A2K3CX58-DECOY	Cre14.g608400		?	Uncharacterized protein OS=Chlamydomonas reinhardtii OX=3055 GN=CHLRE_14g608400v5 PE=4 SV=1	8	9	13
A0A2K3E2L6	Cre02.g105700	CHLRE_02g105700v5	36 kDa	Uncharacterized protein OS=Chlamydomonas reinhardtii OX=3055 GN=CHLRE_02g105700v5 PE=4 SV=1	28	1	1
A0A2K3CPG7	Cre17.g709000	CHLRE_17g709000v5	447 kDa	Uncharacterized protein OS=Chlamydomonas reinhardtii OX=3055 GN=CHLRE_17g709000v5 PE=4 SV=1	10	10	9
A0A2K3CRF8-DECOY	Cre17.g736750		?	Uncharacterized protein OS=Chlamydomonas reinhardtii OX=3055 GN=CHLRE_17g736750v5 PE=4 SV=1	12	8	9
A0A2K3CU48-DECOY	Cre16.g688901		?	Guanylate cyclase OS=Chlamydomonas reinhardtii OX=3055 GN=CHLRE_16g688901v5 PE=3 SV=1	10	8	11
A0A2K3CX44	Cre14.g608050	CHLRE_14g608050v5	404 kDa	Apt1 domain-containing protein OS=Chlamydomonas reinhardtii OX=3055 GN=CHLRE_14g608050v5 PE=4 SV=1	15	6	7
A0A2K3D3X3	Cre12.g518550	CHLRE_12g518550v5	332 kDa	Uncharacterized protein OS=Chlamydomonas reinhardtii OX=3055 GN=CHLRE_12g518550v5 PE=4 SV=1	11	8	10
A0A2K3D4J6-DECOY	Cre12.g527100		?	Uncharacterized protein OS=Chlamydomonas reinhardtii OX=3055 GN=CHLRE_12g527100v5 PE=4 SV=1	10	9	10
A0A2K3D5A0-DECOY	Cre12.g537671		?	Uncharacterized protein OS=Chlamydomonas reinhardtii OX=3055 GN=CHLRE_12g537671v5 PE=4 SV=1	5	6	18
A0A2K3D5K6-DECOY	Cre12.g559200		?	Uncharacterized protein OS=Chlamydomonas reinhardtii OX=3055 GN=CHLRE_12g559200v5 PE=4 SV=1	9	10	10
A0A2K3D9Y7-DECOY	Cre10.g432301		?	Uncharacterized protein OS=Chlamydomonas reinhardtii OX=3055 GN=CHLRE_10g432301v5 PE=4 SV=1	13	10	6
A0A2K3DEG5-DECOY	Cre09.g394732		?	Uncharacterized protein OS=Chlamydomonas reinhardtii OX=3055 GN=CHLRE_09g394732v5 PE=4 SV=1	15	6	8
A0A2K3DGI6	Cre08.g360600	CHLRE_08g360600v5	165 kDa	Uncharacterized protein OS=Chlamydomonas reinhardtii OX=3055 GN=CHLRE_08g360600v5 PE=3 SV=1	10	9	10
A0A2K3DK06-DECOY	Cre07.g332600		?	Uncharacterized protein OS=Chlamydomonas reinhardtii OX=3055 GN=CHLRE_07g332600v5 PE=4 SV=1	15	6	8
A0A2K3DMY9	Cre06.g264400	CHLRE_06g264400v5	298 kDa	Uncharacterized protein OS=Chlamydomonas reinhardtii OX=3055 GN=CHLRE_06g264400v5 PE=4 SV=1	11	12	6
A0A2K3DQ37	Cre06.g287950	CHLRE_06g287950v5	353 kDa	Uncharacterized protein OS=Chlamydomonas reinhardtii OX=3055 GN=CHLRE_06g287950v5 PE=4 SV=1	9	10	10
A0A2K3DUP1	Cre04.g226700	CHLRE_04g226700v5	527 kDa	Uncharacterized protein OS=Chlamydomonas reinhardtii OX=3055 GN=CHLRE_04g226700v5 PE=4 SV=1	11	11	7
A0A2K3DV20-DECOY	Cre03.g143907		?	Histone acetyltransferase OS=Chlamydomonas reinhardtii OX=3055 GN=CHLRE_03g143907v5 PE=3 SV=1	5	12	12
A0A2K3DVV1	Cre03.g153150	CHLRE_03g153150v5	258 kDa	Uncharacterized protein OS=Chlamydomonas reinhardtii OX=3055 GN=CHLRE_03g153150v5 PE=4 SV=1	14	8	7
A0A2K3DWR9	Cre03.g166700	CHLRE_03g166700v5	315 kDa	Formin-like protein OS=Chlamydomonas reinhardtii OX=3055 GN=CHLRE_03g166700v5 PE=3 SV=1	10	10	9
A0A2K3DXC3	Cre03.g174900	CHLRE_03g174900v5	226 kDa	SAM domain-containing protein OS=Chlamydomonas reinhardtii OX=3055 GN=CHLRE_03g174900v5 PE=4 SV=1	9	11	9
A0A2K3DYX1-DECOY	Cre03.g207750		?	Uncharacterized protein OS=Chlamydomonas reinhardtii OX=3055 GN=CHLRE_03g207750v5 PE=4 SV=1	11	7	11
A0A2K3E1B0-DECOY	Cre02.g091950		?	Guanylate cyclase domain-containing protein OS=Chlamydomonas reinhardtii OX=3055 GN=CHLRE_02g091950v5 PE=4 SV=1	8	12	9
A0A2K3E1G8	Cre02.g093850	CHLRE_02g093850v5	247 kDa	Cyclic nucleotide-binding domain-containing protein OS=Chlamydomonas reinhardtii OX=3055 GN=CHLRE_02g093850v5 PE=4 SV=1	12	9	8
A0A2K3E1N8-DECOY	Cre02.g095053		?	Uncharacterized protein OS=Chlamydomonas reinhardtii OX=3055 GN=CHLRE_02g095053v5 PE=4 SV=1	14	5	10
A0A2K3E5J0	Cre01.g012450	CHLRE_01g012450v5	544 kDa	HECT-type E3 ubiquitin transferase OS=Chlamydomonas reinhardtii OX=3055 GN=CHLRE_01g012450v5 PE=4 SV=1	14	8	7
A8HP90		RPL6	24 kDa	Ribosomal protein L6 OS=Chlamydomonas reinhardtii OX=3055 GN=RPL6 PE=3 SV=1	6	19	4
A8IZK3		RPL10	26 kDa	Ribosomal protein L10 OS=Chlamydomonas reinhardtii OX=3055 GN=RPL10 PE=3 SV=1	3	17	9
A8J6R5	Cre17.g727100	CHLRE_17g727100v5	28 kDa	Predicted protein OS=Chlamydomonas reinhardtii OX=3055 GN=CHLRE_17g727100v5 PE=4 SV=1	7	12	10
A0A2K3DNJ6	Cre06.g274550	CHLRE_06g274550v5	108 kDa	Protein kinase domain-containing protein OS=Chlamydomonas reinhardtii OX=3055 GN=CHLRE_06g274550v5 PE=4 SV=1	22	3	4
A0A2K3DVH3-DECOY	Cre03.g146347		?	Uncharacterized protein OS=Chlamydomonas reinhardtii OX=3055 GN=CHLRE_03g146347v5 PE=4 SV=1	14	4	11
A0A2K3E304	Cre02.g111500	CHLRE_02g111500v5	197 kDa	Protein kinase domain-containing protein OS=Chlamydomonas reinhardtii OX=3055 GN=CHLRE_02g111500v5 PE=4 SV=1	7	17	5
A0A2K3CPG0-DECOY	Cre17.g708500		?	Uncharacterized protein OS=Chlamydomonas reinhardtii OX=3055 GN=CHLRE_17g708500v5 PE=4 SV=1	10	8	10
A0A2K3CR94-DECOY	Cre17.g734400		?	CULLIN_2 domain-containing protein OS=Chlamydomonas reinhardtii OX=3055 GN=CHLRE_17g734400v5 PE=3 SV=1	11	12	5
A0A2K3CSY2	Cre16.g652400	CHLRE_16g652400v5	303 kDa	Uncharacterized protein OS=Chlamydomonas reinhardtii OX=3055 GN=CHLRE_16g652400v5 PE=4 SV=1	13	7	8
A0A2K3CWZ7	Cre15.g643191	CHLRE_15g643191v5	293 kDa	Uncharacterized protein OS=Chlamydomonas reinhardtii OX=3055 GN=CHLRE_15g643191v5 PE=4 SV=1	11	11	6
A0A2K3CXC4	Cre14.g612700	CHLRE_14g612700v5	177 kDa	Uncharacterized protein OS=Chlamydomonas reinhardtii OX=3055 GN=CHLRE_14g612700v5 PE=3 SV=1	12	7	9
A0A2K3CZ76	Cre13.g565260	CHLRE_13g565260v5	101 kDa	Protein kinase domain-containing protein OS=Chlamydomonas reinhardtii OX=3055 GN=CHLRE_13g565260v5 PE=4 SV=1	11	9	8
A0A2K3D1G6-DECOY	Cre13.g605900		?	Uncharacterized protein OS=Chlamydomonas reinhardtii OX=3055 GN=CHLRE_13g605900v5 PE=4 SV=1	12	9	7
A0A2K3D3P2	Cre12.g514250	CHLRE_12g514250v5	370 kDa	Uncharacterized protein OS=Chlamydomonas reinhardtii OX=3055 GN=CHLRE_12g514250v5 PE=4 SV=1	9	11	8
A0A2K3D425-DECOY	Cre12.g519950		?	Adenylate kinase OS=Chlamydomonas reinhardtii OX=3055 GN=CHLRE_12g519950v5 PE=3 SV=1	10	10	8
A0A2K3DAV3	Cre10.g445650	CHLRE_10g445650v5	143 kDa	Structural maintenance of chromosomes protein OS=Chlamydomonas reinhardtii OX=3055 GN=CHLRE_10g445650v5 PE=3 SV=1	12	6	10
A0A2K3DB77-DECOY	Cre10.g451600		?	Uncharacterized protein OS=Chlamydomonas reinhardtii OX=3055 GN=CHLRE_10g451600v5 PE=4 SV=1	17	6	5
A0A2K3DBH9	Cre10.g455750	CHLRE_10g455750v5	254 kDa	Uncharacterized protein OS=Chlamydomonas reinhardtii OX=3055 GN=CHLRE_10g455750v5 PE=3 SV=1	11	7	10
A0A2K3DE29	Cre09.g390319	CHLRE_09g390319v5	248 kDa	SEC7 domain-containing protein OS=Chlamydomonas reinhardtii OX=3055 GN=CHLRE_09g390319v5 PE=4 SV=1	8	9	10
A0A2K3DEU8	Cre09.g398808	CHLRE_09g398808v5	191 kDa	GRIP domain-containing protein OS=Chlamydomonas reinhardtii OX=3055 GN=CHLRE_09g398808v5 PE=4 SV=1	13	10	4
A0A2K3DGI6-DECOY	Cre08.g360600		?	Uncharacterized protein OS=Chlamydomonas reinhardtii OX=3055 GN=CHLRE_08g360600v5 PE=3 SV=1	9	11	8
A0A2K3DI38	Cre08.g382150	CHLRE_08g382150v5	160 kDa	Uncharacterized protein OS=Chlamydomonas reinhardtii OX=3055 GN=CHLRE_08g382150v5 PE=4 SV=1	10	14	4
A0A2K3DIY3	Cre07.g319650	CHLRE_07g319650v5	255 kDa	PAS domain-containing protein OS=Chlamydomonas reinhardtii OX=3055 GN=CHLRE_07g319650v5 PE=4 SV=1	7	9	12
A0A2K3DJE3	Cre07.g325727	CHLRE_07g325727v5	147 kDa	ABC1 domain-containing protein OS=Chlamydomonas reinhardtii OX=3055 GN=CHLRE_07g325727v5 PE=4 SV=1	9	7	12
A0A2K3DJH8-DECOY	Cre07.g326050		?	Kinesin motor domain-containing protein OS=Chlamydomonas reinhardtii OX=3055 GN=CHLRE_07g326050v5 PE=3 SV=1	8	9	11
A0A2K3DLM8-DECOY	Cre07.g355400		?	Protein kinase domain-containing protein OS=Chlamydomonas reinhardtii OX=3055 GN=CHLRE_07g355400v5 PE=4 SV=1	5	10	13
A0A2K3DLZ7	Cre06.g250902	CHLRE_06g250902v5	268 kDa	5-methyltetrahydrofolate--homocysteine methyltransferase OS=Chlamydomonas reinhardtii OX=3055 GN=CHLRE_06g250902v5 PE=3 SV=1	10	10	8
A0A2K3DQ37-DECOY	Cre06.g287950		?	Uncharacterized protein OS=Chlamydomonas reinhardtii OX=3055 GN=CHLRE_06g287950v5 PE=4 SV=1	11	7	10
A0A2K3DQB3	Cre06.g291950	CHLRE_06g291950v5	194 kDa	Uncharacterized protein OS=Chlamydomonas reinhardtii OX=3055 GN=CHLRE_06g291950v5 PE=3 SV=1	11	9	7
A0A2K3DRP3-DECOY	Cre06.g309951		?	Uncharacterized protein OS=Chlamydomonas reinhardtii OX=3055 GN=CHLRE_06g309951v5 PE=4 SV=1	9	10	9
A0A2K3DV78-DECOY	Cre03.g144847		?	Pyruvate kinase OS=Chlamydomonas reinhardtii OX=3055 GN=CHLRE_03g144847v5 PE=3 SV=1	10	6	12
A0A2K3DWS7-DECOY	Cre03.g166850		?	Uncharacterized protein OS=Chlamydomonas reinhardtii OX=3055 GN=CHLRE_03g166850v5 PE=4 SV=1	7	12	9
A0A2K3DWT6-DECOY	Cre03.g167550		?	Uncharacterized protein OS=Chlamydomonas reinhardtii OX=3055 GN=CHLRE_03g167550v5 PE=4 SV=1	13	7	8
A0A2K3DXJ4	Cre03.g177950	CHLRE_03g177950v5	276 kDa	Uncharacterized protein OS=Chlamydomonas reinhardtii OX=3055 GN=CHLRE_03g177950v5 PE=4 SV=1	11	7	10
A0A2K3DXJ7	Cre03.g178100	CHLRE_03g178100v5	400 kDa	Uncharacterized protein OS=Chlamydomonas reinhardtii OX=3055 GN=CHLRE_03g178100v5 PE=3 SV=1	14	11	3
A0A2K3E0U1-DECOY	Cre02.g085000		?	WD_REPEATS_REGION domain-containing protein OS=Chlamydomonas reinhardtii OX=3055 GN=CHLRE_02g085000v5 PE=4 SV=1	10	8	10
A0A2K3E2H7	Cre02.g104250	CHLRE_02g104250v5	217 kDa	Uncharacterized protein OS=Chlamydomonas reinhardtii OX=3055 GN=CHLRE_02g104250v5 PE=4 SV=1	11	7	10
A0A2K3E2K3-DECOY	Cre02.g104951		?	Uncharacterized protein OS=Chlamydomonas reinhardtii OX=3055 GN=CHLRE_02g104951v5 PE=4 SV=1	9	10	9
A0A2K3E3G9-DECOY	Cre02.g118700		?	Uncharacterized protein OS=Chlamydomonas reinhardtii OX=3055 GN=CHLRE_02g118700v5 PE=4 SV=1	9	14	5
A0A2K3E6N8	Cre01.g030500	CHLRE_01g030500v5	135 kDa	Guanylate cyclase domain-containing protein OS=Chlamydomonas reinhardtii OX=3055 GN=CHLRE_01g030500v5 PE=4 SV=1	8	6	14
A0A2K3E742-DECOY	Cre01.g034500		?	Uncharacterized protein OS=Chlamydomonas reinhardtii OX=3055 GN=CHLRE_01g034500v5 PE=4 SV=1	11	12	5
Q6SA05		Rca	45 kDa	Rubisco activase OS=Chlamydomonas reinhardtii OX=3055 GN=Rca PE=4 SV=1	19	6	3
A0A2K3DVJ7	Cre03.g149100	CHLRE_03g149100v5	55 kDa	Citrate synthase OS=Chlamydomonas reinhardtii OX=3055 GN=CHLRE_03g149100v5 PE=3 SV=1	10	15	2
A8J503		PRPL6	22 kDa	Plastid ribosomal protein L6 OS=Chlamydomonas reinhardtii OX=3055 GN=PRPL6 PE=3 SV=1	8	18	2
A0A2K3D4Q7-DECOY	Cre12.g530250		?	Uncharacterized protein OS=Chlamydomonas reinhardtii OX=3055 GN=CHLRE_12g530250v5 PE=4 SV=1	13	6	9
A0A2K3DC78-DECOY	Cre10.g465550		?	Uncharacterized protein OS=Chlamydomonas reinhardtii OX=3055 GN=CHLRE_10g465550v5 PE=3 SV=1	7	17	4
A0A2K3CVB8	Cre16.g676800	CHLRE_16g676800v5	140 kDa	Guanylate cyclase domain-containing protein OS=Chlamydomonas reinhardtii OX=3055 GN=CHLRE_16g676800v5 PE=4 SV=1	16	4	8
A0A2K3DML6-DECOY	Cre06.g259150		?	Elongation factor Tu OS=Chlamydomonas reinhardtii OX=3055 GN=CHLRE_06g259150v5 PE=3 SV=1	12	5	11
A0A2K3DX68	Cre03.g172700	CHLRE_03g172700v5	120 kDa	Uncharacterized protein OS=Chlamydomonas reinhardtii OX=3055 GN=CHLRE_03g172700v5 PE=4 SV=1	3	25	0
A8IX80		AAD1	64 kDa	Acetohydroxyacid dehydratase OS=Chlamydomonas reinhardtii OX=3055 GN=AAD1 PE=3 SV=1	22	5	0
A0A2K3CNG1	Cre19.g751197	CHLRE_19g751197v5	149 kDa	NUC173 domain-containing protein OS=Chlamydomonas reinhardtii OX=3055 GN=CHLRE_19g751197v5 PE=3 SV=1	13	8	6
A0A2K3CP38	Cre17.g703750	CHLRE_17g703750v5	291 kDa	Uncharacterized protein OS=Chlamydomonas reinhardtii OX=3055 GN=CHLRE_17g703750v5 PE=4 SV=1	10	10	7
A0A2K3CP46	Cre17.g703900	CHLRE_17g703900v5	198 kDa	WD_REPEATS_REGION domain-containing protein OS=Chlamydomonas reinhardtii OX=3055 GN=CHLRE_17g703900v5 PE=4 SV=1	6	11	9
A0A2K3CPE2	Cre17.g708000	CHLRE_17g708000v5	235 kDa	Uncharacterized protein OS=Chlamydomonas reinhardtii OX=3055 GN=CHLRE_17g708000v5 PE=4 SV=1	11	10	6
A0A2K3CQQ3-DECOY	Cre17.g727600		?	Uncharacterized protein OS=Chlamydomonas reinhardtii OX=3055 GN=CHLRE_17g727600v5 PE=3 SV=1	13	6	8
A0A2K3CQS6	Cre17.g728250	CHLRE_17g728250v5	680 kDa	Uncharacterized protein OS=Chlamydomonas reinhardtii OX=3055 GN=CHLRE_17g728250v5 PE=3 SV=1	7	12	8
A0A2K3CQU9-DECOY	Cre17.g729000		?	Uncharacterized protein OS=Chlamydomonas reinhardtii OX=3055 GN=CHLRE_17g729000v5 PE=4 SV=1	7	8	12
A0A2K3CS16-DECOY	Cre17.g745947		?	Uncharacterized protein OS=Chlamydomonas reinhardtii OX=3055 GN=CHLRE_17g745947v5 PE=4 SV=1	9	9	9
A0A2K3CT75-DECOY	Cre16.g655950		?	ANK_REP_REGION domain-containing protein OS=Chlamydomonas reinhardtii OX=3055 GN=CHLRE_16g655950v5 PE=4 SV=1	14	5	8
A0A2K3CTR8	Cre16.g664301	CHLRE_16g664301v5	383 kDa	DNA-directed DNA polymerase OS=Chlamydomonas reinhardtii OX=3055 GN=CHLRE_16g664301v5 PE=3 SV=1	10	5	12
A0A2K3CUD8	Cre16.g668750	CHLRE_16g668750v5	411 kDa	Uncharacterized protein OS=Chlamydomonas reinhardtii OX=3055 GN=CHLRE_16g668750v5 PE=4 SV=1	15	4	8
A0A2K3CW77	Cre16.g688526	CHLRE_16g688526v5	158 kDa	Uncharacterized protein OS=Chlamydomonas reinhardtii OX=3055 GN=CHLRE_16g688526v5 PE=4 SV=1	7	16	4
A0A2K3CZG7	Cre13.g568450	CHLRE_13g568450v5	307 kDa	Kinesin motor domain-containing protein OS=Chlamydomonas reinhardtii OX=3055 GN=CHLRE_13g568450v5 PE=3 SV=1	11	11	5
A0A2K3D3G3	Cre12.g497350	CHLRE_12g497350v5	190 kDa	Uncharacterized protein OS=Chlamydomonas reinhardtii OX=3055 GN=CHLRE_12g497350v5 PE=4 SV=1	5	15	7
A0A2K3D485-DECOY	Cre12.g523600		?	Uncharacterized protein OS=Chlamydomonas reinhardtii OX=3055 GN=CHLRE_12g523600v5 PE=4 SV=1	7	13	7
A0A2K3D4Q4	Cre12.g529651	CHLRE_12g529651v5	22 kDa	60S ribosomal protein L7a OS=Chlamydomonas reinhardtii OX=3055 GN=CHLRE_12g529651v5 PE=3 SV=1	7	15	5
A0A2K3D6S1	Cre12.g542800	CHLRE_12g542800v5	135 kDa	DNA-directed RNA polymerase subunit beta OS=Chlamydomonas reinhardtii OX=3055 GN=CHLRE_12g542800v5 PE=3 SV=1	13	8	6
A0A2K3D7W8	Cre11.g467737	CHLRE_11g467737v5	254 kDa	Uncharacterized protein OS=Chlamydomonas reinhardtii OX=3055 GN=CHLRE_11g467737v5 PE=4 SV=1	7	9	11
A0A2K3DAH4-DECOY	Cre10.g440550		?	Uncharacterized protein OS=Chlamydomonas reinhardtii OX=3055 GN=CHLRE_10g440550v5 PE=4 SV=1	11	10	6
A0A2K3DC65	Cre10.g465300	CHLRE_10g465300v5	453 kDa	Guanylate cyclase domain-containing protein OS=Chlamydomonas reinhardtii OX=3055 GN=CHLRE_10g465300v5 PE=4 SV=1	6	12	9
A0A2K3DER5-DECOY	Cre09.g398141		?	RNA-directed DNA polymerase OS=Chlamydomonas reinhardtii OX=3055 GN=CHLRE_09g398141v5 PE=4 SV=1	10	7	10
A0A2K3DHC0	Cre08.g373200	CHLRE_08g373200v5	241 kDa	PAS domain-containing protein OS=Chlamydomonas reinhardtii OX=3055 GN=CHLRE_08g373200v5 PE=4 SV=1	11	8	8
A0A2K3DLJ2	Cre07.g354551	CHLRE_07g354551v5	233 kDa	Uncharacterized protein OS=Chlamydomonas reinhardtii OX=3055 GN=CHLRE_07g354551v5 PE=4 SV=1	6	18	3
A0A2K3DTU7-DECOY	Cre04.g214650		?	Uncharacterized protein OS=Chlamydomonas reinhardtii OX=3055 GN=CHLRE_04g214650v5 PE=4 SV=1	12	9	6
A0A2K3DXM3 (+1)	Cre03.g179300	CHLRE_03g179300v5	246 kDa	Uncharacterized protein OS=Chlamydomonas reinhardtii OX=3055 GN=CHLRE_03g179300v5 PE=4 SV=1	9	11	7
A0A2K3DYX1	Cre03.g207750	CHLRE_03g207750v5	514 kDa	Uncharacterized protein OS=Chlamydomonas reinhardtii OX=3055 GN=CHLRE_03g207750v5 PE=4 SV=1	7	13	7
A0A2K3DZT7	Cre03.g208833	CHLRE_03g208833v5	411 kDa	Uncharacterized protein OS=Chlamydomonas reinhardtii OX=3055 GN=CHLRE_03g208833v5 PE=3 SV=1	12	8	7
A0A2K3E0D7-DECOY	Cre02.g077600		?	Uncharacterized protein OS=Chlamydomonas reinhardtii OX=3055 GN=CHLRE_02g077600v5 PE=4 SV=1	5	10	12
A0A2K3E2A1	Cre02.g100600	CHLRE_02g100600v5	89 kDa	Uncharacterized protein OS=Chlamydomonas reinhardtii OX=3055 GN=CHLRE_02g100600v5 PE=4 SV=1	8	4	15
A0A2K3E451-DECOY	Cre02.g143500		?	Phosphodiesterase OS=Chlamydomonas reinhardtii OX=3055 GN=CHLRE_02g143500v5 PE=3 SV=1	13	9	5
A0A2K3E4Q7-DECOY	Cre01.g001800		?	Protein kinase domain-containing protein OS=Chlamydomonas reinhardtii OX=3055 GN=CHLRE_01g001800v5 PE=4 SV=1	10	7	10
A8J8Y1		RACK1	35 kDa	Receptor of activated protein kinase C 1 OS=Chlamydomonas reinhardtii OX=3055 GN=RACK1 PE=4 SV=1	3	20	4
Q5NKW4		PsaD	21 kDa	Photosystem I reaction center subunit II, 20 kDa OS=Chlamydomonas reinhardtii OX=3055 GN=PsaD PE=3 SV=1	8	12	7
A0A2K3DGI8-DECOY	Cre08.g361450		?	Uncharacterized protein OS=Chlamydomonas reinhardtii OX=3055 GN=CHLRE_08g361450v5 PE=4 SV=1	7	13	7
A0A2K3DTD5-DECOY	Cre04.g217550		?	Eukaryotic translation initiation factor 3 subunit C OS=Chlamydomonas reinhardtii OX=3055 GN=CHLRE_04g217550v5 PE=3 SV=1	11	11	5
A8IVB2	Cre12.g538700	CHLRE_12g538700v5	93 kDa	Predicted protein OS=Chlamydomonas reinhardtii OX=3055 GN=CHLRE_12g538700v5 PE=4 SV=1	5	11	11
A0A2K3CQI1	Cre17.g724150	CHLRE_17g724150v5	95 kDa	Uncharacterized protein OS=Chlamydomonas reinhardtii OX=3055 GN=CHLRE_17g724150v5 PE=3 SV=1	15	6	6
A0A2K3DEX2	Cre09.g399960	CHLRE_09g399960v5	309 kDa	Reverse transcriptase domain-containing protein OS=Chlamydomonas reinhardtii OX=3055 GN=CHLRE_09g399960v5 PE=4 SV=1	9	15	3
A0A2K3CP26	Cre17.g703200	CHLRE_17g703200v5	39 kDa	CRAL-TRIO domain-containing protein OS=Chlamydomonas reinhardtii OX=3055 GN=CHLRE_17g703200v5 PE=4 SV=1	2	18	7
A0A2K3CYD0	Cre14.g625300	CHLRE_14g625300v5	91 kDa	Uncharacterized protein OS=Chlamydomonas reinhardtii OX=3055 GN=CHLRE_14g625300v5 PE=4 SV=1	14	7	6
A0A2K3E825	Cre01.g051400	CHLRE_01g051400v5	19 kDa	ER lumen protein-retaining receptor OS=Chlamydomonas reinhardtii OX=3055 GN=CHLRE_01g051400v5 PE=3 SV=1	10	6	10
A0A220IUF1		HSP90B	93 kDa	Heat shock protein 90B OS=Chlamydomonas reinhardtii OX=3055 GN=HSP90B PE=2 SV=1	5	8	13
A0A2K3CS70	Cre16.g696050	CHLRE_16g696050v5	178 kDa	Uncharacterized protein OS=Chlamydomonas reinhardtii OX=3055 GN=CHLRE_16g696050v5 PE=4 SV=1	11	7	8
A0A2K3CSY6	Cre16.g651450	CHLRE_16g651450v5	349 kDa	Uncharacterized protein OS=Chlamydomonas reinhardtii OX=3055 GN=CHLRE_16g651450v5 PE=4 SV=1	11	9	6
A0A2K3CWA0-DECOY	Cre16.g691440		?	Uncharacterized protein OS=Chlamydomonas reinhardtii OX=3055 GN=CHLRE_16g691440v5 PE=4 SV=1	12	5	9
A0A2K3CWZ0 (+1)	Cre15.g643503	CHLRE_15g643503v5	271 kDa	Uncharacterized protein OS=Chlamydomonas reinhardtii OX=3055 GN=CHLRE_15g643503v5 PE=3 SV=1	12	9	5
A0A2K3CXF2	Cre14.g612450	CHLRE_14g612450v5	26 kDa	Ribosomal_L18e/L15P domain-containing protein OS=Chlamydomonas reinhardtii OX=3055 GN=CHLRE_14g612450v5 PE=3 SV=1	5	15	6
A0A2K3CYV6-DECOY	Cre14.g632050		?	Uncharacterized protein OS=Chlamydomonas reinhardtii OX=3055 GN=CHLRE_14g632050v5 PE=3 SV=1	10	9	7
A0A2K3CZX5-DECOY (+1)	Cre13.g574850		?	Uncharacterized protein OS=Chlamydomonas reinhardtii OX=3055 GN=CHLRE_13g574850v5 PE=3 SV=1	12	6	8
A0A2K3D1L1	Cre12.g483500	CHLRE_12g483500v5	663 kDa	Peroxin/Ferlin domain-containing protein OS=Chlamydomonas reinhardtii OX=3055 GN=CHLRE_12g483500v5 PE=3 SV=1	11	10	5
A0A2K3D1W3	Cre12.g493400	CHLRE_12g493400v5	142 kDa	Structural maintenance of chromosomes protein OS=Chlamydomonas reinhardtii OX=3055 GN=CHLRE_12g493400v5 PE=3 SV=1	6	13	7
A0A2K3D2G4 (+1)	Cre12.g512750	CHLRE_12g512750v5	219 kDa	WD_REPEATS_REGION domain-containing protein OS=Chlamydomonas reinhardtii OX=3055 GN=CHLRE_12g512750v5 PE=4 SV=1	6	11	9
A0A2K3D2L0-DECOY	Cre12.g510350		?	Uncharacterized protein OS=Chlamydomonas reinhardtii OX=3055 GN=CHLRE_12g510350v5 PE=4 SV=1	9	8	9
A0A2K3D3K4	Cre12.g513500	CHLRE_12g513500v5	104 kDa	Uncharacterized protein OS=Chlamydomonas reinhardtii OX=3055 GN=CHLRE_12g513500v5 PE=4 SV=1	11	9	6
A0A2K3D3K4-DECOY	Cre12.g513500		?	Uncharacterized protein OS=Chlamydomonas reinhardtii OX=3055 GN=CHLRE_12g513500v5 PE=4 SV=1	7	11	8
A0A2K3D3M4	Cre12.g513852	CHLRE_12g513852v5	161 kDa	Uncharacterized protein OS=Chlamydomonas reinhardtii OX=3055 GN=CHLRE_12g513852v5 PE=4 SV=1	10	4	12
A0A2K3D3P5-DECOY	Cre12.g515350		?	Uncharacterized protein OS=Chlamydomonas reinhardtii OX=3055 GN=CHLRE_12g515350v5 PE=4 SV=1	8	5	13
A0A2K3D3X2	Cre12.g518107	CHLRE_12g518107v5	283 kDa	B-block_TFIIIC domain-containing protein OS=Chlamydomonas reinhardtii OX=3055 GN=CHLRE_12g518107v5 PE=4 SV=1	12	8	6
A0A2K3D504	Cre12.g533700	CHLRE_12g533700v5	412 kDa	Guanylate cyclase domain-containing protein OS=Chlamydomonas reinhardtii OX=3055 GN=CHLRE_12g533700v5 PE=4 SV=1	10	10	6
A0A2K3D7G7-DECOY	Cre11.g467623		?	Uncharacterized protein OS=Chlamydomonas reinhardtii OX=3055 GN=CHLRE_11g467623v5 PE=4 SV=1	11	7	8
A0A2K3D7H2-DECOY (+1)	Cre11.g467629		?	PAS domain-containing protein OS=Chlamydomonas reinhardtii OX=3055 GN=CHLRE_11g467629v5 PE=4 SV=1	9	9	8
A0A2K3DBN2-DECOY	Cre10.g457331		?	Uncharacterized protein OS=Chlamydomonas reinhardtii OX=3055 GN=CHLRE_10g457331v5 PE=4 SV=1	8	11	7
A0A2K3DEL0	Cre09.g395769	CHLRE_09g395769v5	337 kDa	Uncharacterized protein OS=Chlamydomonas reinhardtii OX=3055 GN=CHLRE_09g395769v5 PE=4 SV=1	9	10	7
A0A2K3DEZ8-DECOY	Cre09.g400553		?	Serine/threonine-protein kinase TOR OS=Chlamydomonas reinhardtii OX=3055 GN=CHLRE_09g400553v5 PE=3 SV=1	9	12	5
A0A2K3DG51-DECOY	Cre09.g417400		?	ATP-dependent DNA helicase OS=Chlamydomonas reinhardtii OX=3055 GN=CHLRE_09g417400v5 PE=3 SV=1	12	10	4
A0A2K3DKA0-DECOY	Cre07.g336750		?	Uncharacterized protein OS=Chlamydomonas reinhardtii OX=3055 GN=CHLRE_07g336750v5 PE=4 SV=1	11	7	8
A0A2K3DKJ5-DECOY	Cre07.g342450		?	Uncharacterized protein OS=Chlamydomonas reinhardtii OX=3055 GN=CHLRE_07g342450v5 PE=4 SV=1	14	8	4
A0A2K3DKX7-DECOY	Cre07.g346000		?	Guanylate cyclase domain-containing protein OS=Chlamydomonas reinhardtii OX=3055 GN=CHLRE_07g346000v5 PE=4 SV=1	11	5	10
A0A2K3DLM1-DECOY	Cre07.g354850		?	Uncharacterized protein OS=Chlamydomonas reinhardtii OX=3055 GN=CHLRE_07g354850v5 PE=4 SV=1	15	4	7
A0A2K3DQI2	Cre06.g294950	CHLRE_06g294950v5	39 kDa	Uncharacterized protein OS=Chlamydomonas reinhardtii OX=3055 GN=CHLRE_06g294950v5 PE=3 SV=1	7	11	7
A0A2K3DR41	Cre06.g300750	CHLRE_06g300750v5	201 kDa	Uncharacterized protein OS=Chlamydomonas reinhardtii OX=3055 GN=CHLRE_06g300750v5 PE=4 SV=1	8	10	8
A0A2K3DU41-DECOY	Cre04.g218900		?	Uncharacterized protein OS=Chlamydomonas reinhardtii OX=3055 GN=CHLRE_04g218900v5 PE=3 SV=1	7	10	9
A0A2K3DUI1 (+2)	Cre04.g225000	CHLRE_04g225000v5	318 kDa	Uncharacterized protein OS=Chlamydomonas reinhardtii OX=3055 GN=CHLRE_04g225000v5 PE=4 SV=1	8	7	11
A0A2K3DXM4-DECOY	Cre03.g179300		?	Uncharacterized protein OS=Chlamydomonas reinhardtii OX=3055 GN=CHLRE_03g179300v5 PE=4 SV=1	8	12	6
A0A2K3DXZ4	Cre03.g184900	CHLRE_03g184900v5	179 kDa	Uncharacterized protein OS=Chlamydomonas reinhardtii OX=3055 GN=CHLRE_03g184900v5 PE=4 SV=1	7	13	6
A0A2K3DYT3-DECOY	Cre03.g198200		?	1,3-beta-glucan synthase OS=Chlamydomonas reinhardtii OX=3055 GN=CHLRE_03g198200v5 PE=3 SV=1	4	14	8
A0A2K3DZ97	Cre03.g202350	CHLRE_03g202350v5	322 kDa	Guanylate cyclase domain-containing protein OS=Chlamydomonas reinhardtii OX=3055 GN=CHLRE_03g202350v5 PE=4 SV=1	8	9	9
A0A2K3E218	Cre02.g097500	CHLRE_02g097500v5	125 kDa	Protein kinase domain-containing protein OS=Chlamydomonas reinhardtii OX=3055 GN=CHLRE_02g097500v5 PE=4 SV=1	6	11	9
A0A2K3E2G0	Cre02.g103200	CHLRE_02g103200v5	365 kDa	Guanylate cyclase domain-containing protein OS=Chlamydomonas reinhardtii OX=3055 GN=CHLRE_02g103200v5 PE=4 SV=1	8	10	8
A0A2K3E2H9-DECOY	Cre02.g104150		?	Uncharacterized protein OS=Chlamydomonas reinhardtii OX=3055 GN=CHLRE_02g104150v5 PE=4 SV=1	9	6	11
A8HNI5		AST2	47 kDa	Aspartate aminotransferase OS=Chlamydomonas reinhardtii OX=3055 GN=AST2 PE=3 SV=1	3	16	7
A8J6Y8		FNR1	38 kDa	Ferredoxin--NADP reductase, chloroplastic OS=Chlamydomonas reinhardtii OX=3055 GN=FNR1 PE=3 SV=1	10	12	4
A8JAV1		IDA5	42 kDa	Actin OS=Chlamydomonas reinhardtii OX=3055 GN=IDA5 PE=3 SV=1	9	12	5
A0A2K3E226	Cre02.g097800	CHLRE_02g097800v5	147 kDa	Uncharacterized protein OS=Chlamydomonas reinhardtii OX=3055 GN=CHLRE_02g097800v5 PE=4 SV=1	19	2	4
A0A2K3CNL2-DECOY (+1)	Cre17.g696250		?	MI domain-containing protein OS=Chlamydomonas reinhardtii OX=3055 GN=CHLRE_17g696250v5 PE=4 SV=1	7	16	3
A0A2K3D4L8-DECOY	Cre12.g528250		?	Uncharacterized protein OS=Chlamydomonas reinhardtii OX=3055 GN=CHLRE_12g528250v5 PE=4 SV=1	13	9	4
A0A2K3DG81-DECOY	Cre08.g358563		?	RNA helicase OS=Chlamydomonas reinhardtii OX=3055 GN=CHLRE_08g358563v5 PE=4 SV=1	13	11	2
A0A2K3E7I5	Cre01.g042750	CHLRE_01g042750v5	89 kDa	Aconitate hydratase, mitochondrial OS=Chlamydomonas reinhardtii OX=3055 GN=CHLRE_01g042750v5 PE=3 SV=1	12	9	3
Q8HTL1		rpl5	20 kDa	50S ribosomal protein L5, chloroplastic OS=Chlamydomonas reinhardtii OX=3055 GN=rpl5 PE=3 SV=2	9	15	2
A0A2K3DL35-DECOY	Cre07.g347980		?	ABC1 domain-containing protein OS=Chlamydomonas reinhardtii OX=3055 GN=CHLRE_07g347980v5 PE=4 SV=1	9	5	12
A0A2K3DUB7	Cre04.g222050	CHLRE_04g222050v5	193 kDa	Uncharacterized protein OS=Chlamydomonas reinhardtii OX=3055 GN=CHLRE_04g222050v5 PE=4 SV=1	8	3	15
A8JH74	Cre03.g182900	CHLRE_03g182900v5	21 kDa	Predicted protein OS=Chlamydomonas reinhardtii OX=3055 GN=CHLRE_03g182900v5 PE=3 SV=1	8	11	7
A0A2K3DJ45-DECOY	Cre07.g322300		?	Helicase ATP-binding domain-containing protein OS=Chlamydomonas reinhardtii OX=3055 GN=CHLRE_07g322300v5 PE=3 SV=1	16	8	2
A0A2K3CNX6-DECOY	Cre17.g700700		?	Uncharacterized protein OS=Chlamydomonas reinhardtii OX=3055 GN=CHLRE_17g700700v5 PE=4 SV=1	7	10	8
A0A2K3CP03	Cre17.g702250	CHLRE_17g702250v5	127 kDa	Very-long-chain 3-oxoacyl-CoA synthase OS=Chlamydomonas reinhardtii OX=3055 GN=CHLRE_17g702250v5 PE=4 SV=1	9	6	10
A0A2K3CSQ1	Cre16.g647602	CHLRE_16g647602v5	177 kDa	Uncharacterized protein OS=Chlamydomonas reinhardtii OX=3055 GN=CHLRE_16g647602v5 PE=3 SV=1	9	10	6
A0A2K3CX33	Cre14.g608150	CHLRE_14g608150v5	463 kDa	DUF3883 domain-containing protein OS=Chlamydomonas reinhardtii OX=3055 GN=CHLRE_14g608150v5 PE=4 SV=1	13	8	4
A0A2K3CXU2-DECOY	Cre14.g618860		?	Uncharacterized protein OS=Chlamydomonas reinhardtii OX=3055 GN=CHLRE_14g618860v5 PE=4 SV=1	11	4	10
A0A2K3CZX5 (+1)	Cre13.g574850	CHLRE_13g574850v5	220 kDa	Uncharacterized protein OS=Chlamydomonas reinhardtii OX=3055 GN=CHLRE_13g574850v5 PE=3 SV=1	10	8	7
A0A2K3D0X0	Cre13.g588201	CHLRE_13g588201v5	294 kDa	RAP domain-containing protein OS=Chlamydomonas reinhardtii OX=3055 GN=CHLRE_13g588201v5 PE=4 SV=1	9	9	7
A0A2K3D151-DECOY	Cre13.g592200		?	Glutamine amidotransferase type-2 domain-containing protein OS=Chlamydomonas reinhardtii OX=3055 GN=CHLRE_13g592200v5 PE=3 SV=1	10	8	7
A0A2K3D3P6	Cre12.g515400	CHLRE_12g515400v5	384 kDa	PKD_channel domain-containing protein OS=Chlamydomonas reinhardtii OX=3055 GN=CHLRE_12g515400v5 PE=4 SV=1	14	6	5
A0A2K3D5T7	Cre12.g556050	CHLRE_12g556050v5	22 kDa	50S ribosomal protein L9, chloroplastic OS=Chlamydomonas reinhardtii OX=3055 GN=CHLRE_12g556050v5 PE=3 SV=1	4	16	4
A0A2K3D9U8	Cre10.g430700	CHLRE_10g430700v5	315 kDa	Uncharacterized protein OS=Chlamydomonas reinhardtii OX=3055 GN=CHLRE_10g430700v5 PE=4 SV=1	7	12	6
A0A2K3DA00-DECOY	Cre10.g433050		?	Dynamin-type G domain-containing protein OS=Chlamydomonas reinhardtii OX=3055 GN=CHLRE_10g433050v5 PE=4 SV=1	11	6	8
A0A2K3DAE9-DECOY	Cre10.g439750		?	Uncharacterized protein OS=Chlamydomonas reinhardtii OX=3055 GN=CHLRE_10g439750v5 PE=4 SV=1	6	9	10
A0A2K3DBX6	Cre10.g461700	CHLRE_10g461700v5	331 kDa	Uncharacterized protein OS=Chlamydomonas reinhardtii OX=3055 GN=CHLRE_10g461700v5 PE=4 SV=1	11	9	5
A0A2K3DD06-DECOY	Cre09.g398400		?	Ion_trans domain-containing protein OS=Chlamydomonas reinhardtii OX=3055 GN=CHLRE_09g398400v5 PE=4 SV=1	7	11	7
A0A2K3DDF6-DECOY (+1)	Cre09.g392000		?	Uncharacterized protein OS=Chlamydomonas reinhardtii OX=3055 GN=CHLRE_09g392000v5 PE=3 SV=1	11	9	5
A0A2K3DEA8	Cre09.g392655	CHLRE_09g392655v5	234 kDa	C2 NT-type domain-containing protein OS=Chlamydomonas reinhardtii OX=3055 GN=CHLRE_09g392655v5 PE=4 SV=1	9	5	11
A0A2K3DEA8-DECOY	Cre09.g392655		?	C2 NT-type domain-containing protein OS=Chlamydomonas reinhardtii OX=3055 GN=CHLRE_09g392655v5 PE=4 SV=1	8	11	6
A0A2K3DEY6 (+1)	Cre09.g400553	CHLRE_09g400553v5	290 kDa	Serine/threonine-protein kinase TOR OS=Chlamydomonas reinhardtii OX=3055 GN=CHLRE_09g400553v5 PE=3 SV=1	6	12	7
A0A2K3DJF9-DECOY	Cre07.g325748		?	Uncharacterized protein OS=Chlamydomonas reinhardtii OX=3055 GN=CHLRE_07g325748v5 PE=3 SV=1	10	7	8
A0A2K3DKJ8-DECOY	Cre07.g342650		?	MYND-type domain-containing protein OS=Chlamydomonas reinhardtii OX=3055 GN=CHLRE_07g342650v5 PE=3 SV=1	8	7	10
A0A2K3DNC8	Cre06.g271450	CHLRE_06g271450v5	166 kDa	Uncharacterized protein OS=Chlamydomonas reinhardtii OX=3055 GN=CHLRE_06g271450v5 PE=4 SV=1	8	8	9
A0A2K3DSR2	Cre05.g235500	CHLRE_05g235500v5	134 kDa	Kinesin motor domain-containing protein OS=Chlamydomonas reinhardtii OX=3055 GN=CHLRE_05g235500v5 PE=3 SV=1	11	10	4
A0A2K3DX98	Cre03.g174050	CHLRE_03g174050v5	161 kDa	Uncharacterized protein OS=Chlamydomonas reinhardtii OX=3055 GN=CHLRE_03g174050v5 PE=4 SV=1	14	6	5
A0A2K3DXI2	Cre03.g177400	CHLRE_03g177400v5	415 kDa	Uncharacterized protein OS=Chlamydomonas reinhardtii OX=3055 GN=CHLRE_03g177400v5 PE=4 SV=1	8	8	9
A0A2K3DY17	Cre03.g185350	CHLRE_03g185350v5	318 kDa	1,3-beta-glucan synthase OS=Chlamydomonas reinhardtii OX=3055 GN=CHLRE_03g185350v5 PE=3 SV=1	14	5	6
A0A2K3DZT7-DECOY	Cre03.g208833		?	Uncharacterized protein OS=Chlamydomonas reinhardtii OX=3055 GN=CHLRE_03g208833v5 PE=3 SV=1	9	6	10
A0A2K3E045	Cre02.g075150	CHLRE_02g075150v5	181 kDa	DNA-directed RNA polymerase subunit beta OS=Chlamydomonas reinhardtii OX=3055 GN=CHLRE_02g075150v5 PE=3 SV=1	12	7	6
A0A2K3E226-DECOY	Cre02.g097800		?	Uncharacterized protein OS=Chlamydomonas reinhardtii OX=3055 GN=CHLRE_02g097800v5 PE=4 SV=1	11	9	5
A0A2K3E241-DECOY	Cre02.g099200		?	Uncharacterized protein OS=Chlamydomonas reinhardtii OX=3055 GN=CHLRE_02g099200v5 PE=4 SV=1	8	7	10
A0A2K3E6G2-DECOY	Cre01.g025767		?	Sfi1 domain-containing protein OS=Chlamydomonas reinhardtii OX=3055 GN=CHLRE_01g025767v5 PE=3 SV=1	8	10	7
A0A2K3E725	Cre01.g034800	CHLRE_01g034800v5	54 kDa	Uncharacterized protein OS=Chlamydomonas reinhardtii OX=3055 GN=CHLRE_01g034800v5 PE=4 SV=1	8	9	8
A0A2K3E815	Cre01.g050800	CHLRE_01g050800v5	113 kDa	Uncharacterized protein OS=Chlamydomonas reinhardtii OX=3055 GN=CHLRE_01g050800v5 PE=4 SV=1	7	8	10
A0A2K3D080-DECOY	Cre13.g578950		?	Uncharacterized protein OS=Chlamydomonas reinhardtii OX=3055 GN=CHLRE_13g578950v5 PE=4 SV=1	15	5	5
A0A2K3D1U9	Cre12.g494000	CHLRE_12g494000v5	117 kDa	MATH domain-containing protein OS=Chlamydomonas reinhardtii OX=3055 GN=CHLRE_12g494000v5 PE=4 SV=1	12	7	6
A0A2K3DK15-DECOY	Cre07.g333746		?	PHD domain-containing protein OS=Chlamydomonas reinhardtii OX=3055 GN=CHLRE_07g333746v5 PE=4 SV=1	14	7	4
A8HS59		RPL17	21 kDa	Ribosomal protein L17 OS=Chlamydomonas reinhardtii OX=3055 GN=RPL17 PE=3 SV=1	2	18	5
A0A2K3CZX9	Cre13.g573050	CHLRE_13g573050v5	32 kDa	U3 small nucleolar RNA-associated protein 11 OS=Chlamydomonas reinhardtii OX=3055 GN=CHLRE_13g573050v5 PE=3 SV=1	9	7	9
A0A2K3DUX4	Cre04.g231222	CHLRE_04g231222v5	99 kDa	SRCR domain-containing protein OS=Chlamydomonas reinhardtii OX=3055 GN=CHLRE_04g231222v5 PE=3 SV=1	7	17	1
P05726		rpl16	15 kDa	50S ribosomal protein L16, chloroplastic OS=Chlamydomonas reinhardtii OX=3055 GN=rpl16 PE=3 SV=1	6	8	11
Q9ZSM9		Sac3	41 kDa	Snf1-like protein kinase OS=Chlamydomonas reinhardtii OX=3055 GN=Sac3 PE=2 SV=1	16	2	7
A0A2K3E1M7	Cre02.g095046	CHLRE_02g095046v5	67 kDa	Uncharacterized protein OS=Chlamydomonas reinhardtii OX=3055 GN=CHLRE_02g095046v5 PE=4 SV=1	5	8	12
A0A2K3CNG5	Cre18.g748397	CHLRE_18g748397v5	44 kDa	Uncharacterized protein OS=Chlamydomonas reinhardtii OX=3055 GN=CHLRE_18g748397v5 PE=4 SV=1	5	11	8
A0A2K3CSD9	Cre16.g694750	CHLRE_16g694750v5	51 kDa	CAP10 domain-containing protein OS=Chlamydomonas reinhardtii OX=3055 GN=CHLRE_16g694750v5 PE=4 SV=1	9	7	8
A0A2K3CTD1-DECOY	Cre16.g658650		?	Uncharacterized protein OS=Chlamydomonas reinhardtii OX=3055 GN=CHLRE_16g658650v5 PE=3 SV=1	6	5	13
A0A2K3CTH1 (+1)	Cre16.g660390	CHLRE_16g660390v5	138 kDa	Sulfotransfer_1 domain-containing protein OS=Chlamydomonas reinhardtii OX=3055 GN=CHLRE_16g660390v5 PE=3 SV=1	6	7	11
A0A2K3CVZ7-DECOY	Cre16.g681914		?	Uncharacterized protein OS=Chlamydomonas reinhardtii OX=3055 GN=CHLRE_16g681914v5 PE=4 SV=1	5	12	7
A0A2K3CW02	Cre16.g682138	CHLRE_16g682138v5	192 kDa	Uncharacterized protein OS=Chlamydomonas reinhardtii OX=3055 GN=CHLRE_16g682138v5 PE=4 SV=1	12	8	4
A0A2K3CXE2 (+1)	Cre14.g612200	CHLRE_14g612200v5	326 kDa	Guanylate cyclase domain-containing protein OS=Chlamydomonas reinhardtii OX=3055 GN=CHLRE_14g612200v5 PE=4 SV=1	9	9	6
A0A2K3CYV6	Cre14.g632050	CHLRE_14g632050v5	213 kDa	Uncharacterized protein OS=Chlamydomonas reinhardtii OX=3055 GN=CHLRE_14g632050v5 PE=3 SV=1	6	6	12
A0A2K3D017	Cre13.g576600	CHLRE_13g576600v5	320 kDa	Protein kinase domain-containing protein OS=Chlamydomonas reinhardtii OX=3055 GN=CHLRE_13g576600v5 PE=4 SV=1	9	9	6
A0A2K3D1B6-DECOY	Cre13.g603750		?	Uncharacterized protein OS=Chlamydomonas reinhardtii OX=3055 GN=CHLRE_13g603750v5 PE=3 SV=1	13	6	5
A0A2K3D2Y5	Cre12.g505800	CHLRE_12g505800v5	127 kDa	EF-hand domain-containing protein OS=Chlamydomonas reinhardtii OX=3055 GN=CHLRE_12g505800v5 PE=4 SV=1	6	10	8
A0A2K3D4L8	Cre12.g528250	CHLRE_12g528250v5	169 kDa	Uncharacterized protein OS=Chlamydomonas reinhardtii OX=3055 GN=CHLRE_12g528250v5 PE=4 SV=1	7	10	7
A0A2K3D4W1	Cre12.g531400	CHLRE_12g531400v5	211 kDa	Uncharacterized protein OS=Chlamydomonas reinhardtii OX=3055 GN=CHLRE_12g531400v5 PE=4 SV=1	15	6	3
A0A2K3D4W1-DECOY	Cre12.g531400		?	Uncharacterized protein OS=Chlamydomonas reinhardtii OX=3055 GN=CHLRE_12g531400v5 PE=4 SV=1	10	11	3
A0A2K3D7K1	Cre11.g467651	CHLRE_11g467651v5	382 kDa	Guanylate cyclase domain-containing protein OS=Chlamydomonas reinhardtii OX=3055 GN=CHLRE_11g467651v5 PE=4 SV=1	9	7	8
A0A2K3D7N7-DECOY	Cre11.g467678		?	Uncharacterized protein OS=Chlamydomonas reinhardtii OX=3055 GN=CHLRE_11g467678v5 PE=3 SV=1	8	9	7
A0A2K3D9G1	Cre10.g425251	CHLRE_10g425251v5	685 kDa	Uncharacterized protein OS=Chlamydomonas reinhardtii OX=3055 GN=CHLRE_10g425251v5 PE=4 SV=1	6	12	6
A0A2K3D9Q2-DECOY	Cre10.g428750		?	Uncharacterized protein OS=Chlamydomonas reinhardtii OX=3055 GN=CHLRE_10g428750v5 PE=4 SV=1	6	13	5
A0A2K3D9V1-DECOY	Cre10.g430950		?	Uncharacterized protein OS=Chlamydomonas reinhardtii OX=3055 GN=CHLRE_10g430950v5 PE=4 SV=1	10	8	6
A0A2K3DA34	Cre10.g434600	CHLRE_10g434600v5	204 kDa	WD_REPEATS_REGION domain-containing protein OS=Chlamydomonas reinhardtii OX=3055 GN=CHLRE_10g434600v5 PE=4 SV=1	8	9	7
A0A2K3DA82-DECOY	Cre10.g436800		?	Uncharacterized protein OS=Chlamydomonas reinhardtii OX=3055 GN=CHLRE_10g436800v5 PE=4 SV=1	10	7	7
A0A2K3DAG5	Cre10.g440300	CHLRE_10g440300v5	130 kDa	Structural maintenance of chromosomes protein 5 OS=Chlamydomonas reinhardtii OX=3055 GN=CHLRE_10g440300v5 PE=3 SV=1	7	8	9
A0A2K3DB39-DECOY	Cre10.g450100		?	Cyclic nucleotide-binding domain-containing protein OS=Chlamydomonas reinhardtii OX=3055 GN=CHLRE_10g450100v5 PE=4 SV=1	10	7	7
A0A2K3DCC3	Cre10.g467200	CHLRE_10g467200v5	347 kDa	Non-specific serine/threonine protein kinase OS=Chlamydomonas reinhardtii OX=3055 GN=CHLRE_10g467200v5 PE=4 SV=1	10	9	5
A0A2K3DD12-DECOY	Cre09.g398050		?	Uncharacterized protein OS=Chlamydomonas reinhardtii OX=3055 GN=CHLRE_09g398050v5 PE=4 SV=1	11	7	6
A0A2K3DF59	Cre09.g403182	CHLRE_09g403182v5	195 kDa	S1 motif domain-containing protein OS=Chlamydomonas reinhardtii OX=3055 GN=CHLRE_09g403182v5 PE=3 SV=1	11	4	9
A0A2K3DGE7	Cre08.g359350	CHLRE_08g359350v5	56 kDa	Biotin carboxylase OS=Chlamydomonas reinhardtii OX=3055 GN=CHLRE_08g359350v5 PE=4 SV=1	6	12	6
A0A2K3DGJ3 (+1)	Cre08.g361950	CHLRE_08g361950v5	301 kDa	PAS domain-containing protein OS=Chlamydomonas reinhardtii OX=3055 GN=CHLRE_08g361950v5 PE=4 SV=1	8	10	6
A0A2K3DIK3-DECOY	Cre07.g314050		?	Uncharacterized protein OS=Chlamydomonas reinhardtii OX=3055 GN=CHLRE_07g314050v5 PE=4 SV=1	12	8	4
A0A2K3DJI6-DECOY	Cre07.g325762		?	ATPase_AAA_core domain-containing protein OS=Chlamydomonas reinhardtii OX=3055 GN=CHLRE_07g325762v5 PE=4 SV=1	7	8	9
A0A2K3DKC8	Cre07.g337582	CHLRE_07g337582v5	255 kDa	MgtE_N domain-containing protein OS=Chlamydomonas reinhardtii OX=3055 GN=CHLRE_07g337582v5 PE=4 SV=1	6	7	11
A0A2K3DLA9-DECOY	Cre07.g351100		?	Uncharacterized protein OS=Chlamydomonas reinhardtii OX=3055 GN=CHLRE_07g351100v5 PE=4 SV=1	10	4	10
A0A2K3DM93	Cre06.g254917	CHLRE_06g254917v5	389 kDa	Uncharacterized protein OS=Chlamydomonas reinhardtii OX=3055 GN=CHLRE_06g254917v5 PE=4 SV=1	11	9	3
A0A2K3DMP2	Cre06.g261400	CHLRE_06g261400v5	244 kDa	Uncharacterized protein OS=Chlamydomonas reinhardtii OX=3055 GN=CHLRE_06g261400v5 PE=4 SV=1	15	4	5
A0A2K3DR49	Cre06.g303400	CHLRE_06g303400v5	192 kDa	WD_REPEATS_REGION domain-containing protein OS=Chlamydomonas reinhardtii OX=3055 GN=CHLRE_06g303400v5 PE=4 SV=1	8	8	8
A0A2K3DRT1-DECOY	Cre05.g233800		?	Diadenosine tetraphosphate synthetase OS=Chlamydomonas reinhardtii OX=3055 GN=CHLRE_05g233800v5 PE=3 SV=1	8	4	12
A0A2K3DS70	Cre05.g245550	CHLRE_05g245550v5	238 kDa	Uncharacterized protein OS=Chlamydomonas reinhardtii OX=3055 GN=CHLRE_05g245550v5 PE=4 SV=1	3	12	9
A0A2K3DTF4	Cre04.g217914	CHLRE_04g217914v5	146 kDa	WD_REPEATS_REGION domain-containing protein OS=Chlamydomonas reinhardtii OX=3055 GN=CHLRE_04g217914v5 PE=4 SV=1	10	10	4
A0A2K3DTU7	Cre04.g214650	CHLRE_04g214650v5	326 kDa	Uncharacterized protein OS=Chlamydomonas reinhardtii OX=3055 GN=CHLRE_04g214650v5 PE=4 SV=1	14	6	4
A0A2K3DW75-DECOY	Cre03.g158550		?	Uncharacterized protein OS=Chlamydomonas reinhardtii OX=3055 GN=CHLRE_03g158550v5 PE=3 SV=1	14	7	3
A0A2K3DWI1-DECOY	Cre03.g162701		?	Uncharacterized protein OS=Chlamydomonas reinhardtii OX=3055 GN=CHLRE_03g162701v5 PE=4 SV=1	8	8	8
A0A2K3DX98-DECOY	Cre03.g174050		?	Uncharacterized protein OS=Chlamydomonas reinhardtii OX=3055 GN=CHLRE_03g174050v5 PE=4 SV=1	5	11	8
A0A2K3DXC3-DECOY	Cre03.g174900		?	SAM domain-containing protein OS=Chlamydomonas reinhardtii OX=3055 GN=CHLRE_03g174900v5 PE=4 SV=1	8	8	7
A0A2K3DXJ4-DECOY	Cre03.g177950		?	Uncharacterized protein OS=Chlamydomonas reinhardtii OX=3055 GN=CHLRE_03g177950v5 PE=4 SV=1	11	9	4
A0A2K3DXQ9-DECOY	Cre03.g180800		?	HDAC_interact domain-containing protein OS=Chlamydomonas reinhardtii OX=3055 GN=CHLRE_03g180800v5 PE=4 SV=1	9	9	6
A0A2K3DY10	Cre03.g185550	CHLRE_03g185550v5	41 kDa	FBPase domain-containing protein OS=Chlamydomonas reinhardtii OX=3055 GN=CHLRE_03g185550v5 PE=3 SV=1	5	10	9
A0A2K3DYE8-DECOY	Cre03.g192550		?	AAA_23 domain-containing protein OS=Chlamydomonas reinhardtii OX=3055 GN=CHLRE_03g192550v5 PE=4 SV=1	10	10	4
A0A2K3E081-DECOY	Cre02.g075600		?	DNA-directed RNA polymerase OS=Chlamydomonas reinhardtii OX=3055 GN=CHLRE_02g075600v5 PE=3 SV=1	13	8	3
A0A2K3E1C6 (+1)	Cre02.g093975	CHLRE_02g093975v5	220 kDa	Uncharacterized protein OS=Chlamydomonas reinhardtii OX=3055 GN=CHLRE_02g093975v5 PE=3 SV=1	9	5	10
A0A2K3E334	Cre02.g112300	CHLRE_02g112300v5	50 kDa	Calpain catalytic domain-containing protein OS=Chlamydomonas reinhardtii OX=3055 GN=CHLRE_02g112300v5 PE=4 SV=1	8	5	11
A0A2K3E395	Cre02.g115400	CHLRE_02g115400v5	434 kDa	WSC domain-containing protein OS=Chlamydomonas reinhardtii OX=3055 GN=CHLRE_02g115400v5 PE=4 SV=1	10	10	4
A0A2K3E3G9	Cre02.g118700	CHLRE_02g118700v5	486 kDa	Uncharacterized protein OS=Chlamydomonas reinhardtii OX=3055 GN=CHLRE_02g118700v5 PE=4 SV=1	14	7	3
A0A2K3E4L1	Cre02.g142987	CHLRE_02g142987v5	313 kDa	ATP-dependent DNA helicase OS=Chlamydomonas reinhardtii OX=3055 GN=CHLRE_02g142987v5 PE=3 SV=1	6	7	11
A0A2K3E5J7	Cre01.g012850	CHLRE_01g012850v5	181 kDa	Uncharacterized protein OS=Chlamydomonas reinhardtii OX=3055 GN=CHLRE_01g012850v5 PE=4 SV=1	12	6	6
A8IQE3		RPL14	15 kDa	Ribosomal protein L14 OS=Chlamydomonas reinhardtii OX=3055 GN=RPL14 PE=3 SV=1	3	15	5
A8JC04		PGK1	49 kDa	Phosphoglycerate kinase OS=Chlamydomonas reinhardtii OX=3055 GN=PGK1 PE=3 SV=1	9	9	5
O47027-DECOY			?	30S ribosomal protein S2, chloroplastic OS=Chlamydomonas reinhardtii OX=3055 GN=rps2-1 PE=1 SV=1	7	9	8
P48270		rps4	30 kDa	30S ribosomal protein S4, chloroplastic OS=Chlamydomonas reinhardtii OX=3055 GN=rps4 PE=1 SV=1	5	16	3
Q540H1		TUA1	50 kDa	Tubulin alpha chain OS=Chlamydomonas reinhardtii OX=3055 GN=TUA1 PE=3 SV=1	7	13	4
Q8HUG9-DECOY			?	DNA-directed RNA polymerase subunit beta' N-terminal section OS=Chlamydomonas reinhardtii OX=3055 GN=rpoC1A PE=2 SV=1	13	5	6
A0A2K3DEW4	Cre09.g400034	CHLRE_09g400034v5	265 kDa	Reverse transcriptase domain-containing protein OS=Chlamydomonas reinhardtii OX=3055 GN=CHLRE_09g400034v5 PE=4 SV=1	9	12	3
A0A2K3E5M5-DECOY	Cre01.g012750		?	Uncharacterized protein OS=Chlamydomonas reinhardtii OX=3055 GN=CHLRE_01g012750v5 PE=4 SV=1	7	15	2
A0A2K3CV23-DECOY	Cre16.g681450		?	ANK_REP_REGION domain-containing protein OS=Chlamydomonas reinhardtii OX=3055 GN=CHLRE_16g681450v5 PE=4 SV=1	9	6	9
A0A2K3DQS2	Cre06.g298650	CHLRE_06g298650v5	53 kDa	Uncharacterized protein OS=Chlamydomonas reinhardtii OX=3055 GN=CHLRE_06g298650v5 PE=4 SV=1	3	17	4
A0A2K3DV79	Cre03.g144907	CHLRE_03g144907v5	51 kDa	SANT domain-containing protein OS=Chlamydomonas reinhardtii OX=3055 GN=CHLRE_03g144907v5 PE=4 SV=1	8	9	7
A8I164		ATPvA1	68 kDa	H(+)-transporting two-sector ATPase OS=Chlamydomonas reinhardtii OX=3055 GN=ATPvA1 PE=3 SV=1	3	12	9
A8I2T0		RPL27a	16 kDa	Ribosomal protein L27a OS=Chlamydomonas reinhardtii OX=3055 GN=RPL27a PE=3 SV=1	3	14	7
A8JBB0-DECOY			?	Flagellar associated protein OS=Chlamydomonas reinhardtii OX=3055 GN=FAP214 PE=4 SV=1	6	7	11
A8JCF0-DECOY			?	DNA replication licensing factor MCM2 OS=Chlamydomonas reinhardtii OX=3055 GN=MCM2 PE=3 SV=1	8	10	6
A8IW48-DECOY			?	26S proteasome regulatory subunit OS=Chlamydomonas reinhardtii OX=3055 GN=RPN9 PE=4 SV=1	13	5	6
A0A2K3DAZ9-DECOY	Cre10.g448250		?	Uncharacterized protein OS=Chlamydomonas reinhardtii OX=3055 GN=CHLRE_10g448250v5 PE=4 SV=1	14	3	7
Q37050		cemA	58 kDa	Chloroplast envelope membrane protein OS=Chlamydomonas reinhardtii OX=3055 GN=cemA PE=1 SV=1	7	8	9
A0A2K3CMY4-DECOY	Cre28.g757497		?	Reverse transcriptase domain-containing protein OS=Chlamydomonas reinhardtii OX=3055 GN=CHLRE_28g757497v5 PE=4 SV=1	10	9	5
A0A2K3CP35 (+1)	Cre17.g703600	CHLRE_17g703600v5	139 kDa	LisH domain-containing protein OS=Chlamydomonas reinhardtii OX=3055 GN=CHLRE_17g703600v5 PE=4 SV=1	10	10	3
A0A2K3CPX6-DECOY	Cre17.g715300		?	PKD_channel domain-containing protein OS=Chlamydomonas reinhardtii OX=3055 GN=CHLRE_17g715300v5 PE=4 SV=1	7	6	10
A0A2K3CQ54	Cre17.g718500	CHLRE_17g718500v5	74 kDa	Peptidase_M11 domain-containing protein OS=Chlamydomonas reinhardtii OX=3055 GN=CHLRE_17g718500v5 PE=4 SV=1	7	7	9
A0A2K3CT82-DECOY	Cre16.g656350		?	Uncharacterized protein OS=Chlamydomonas reinhardtii OX=3055 GN=CHLRE_16g656350v5 PE=4 SV=1	10	10	3
A0A2K3CUI6-DECOY	Cre16.g667350		?	Uncharacterized protein OS=Chlamydomonas reinhardtii OX=3055 GN=CHLRE_16g667350v5 PE=4 SV=1	10	5	8
A0A2K3CUU7	Cre16.g684250	CHLRE_16g684250v5	130 kDa	Uncharacterized protein OS=Chlamydomonas reinhardtii OX=3055 GN=CHLRE_16g684250v5 PE=4 SV=1	9	8	6
A0A2K3CV27-DECOY	Cre16.g680900		?	DNA-directed RNA polymerase subunit OS=Chlamydomonas reinhardtii OX=3055 GN=CHLRE_16g680900v5 PE=3 SV=1	8	7	8
A0A2K3CW68-DECOY	Cre16.g688638		?	Guanylate cyclase domain-containing protein OS=Chlamydomonas reinhardtii OX=3055 GN=CHLRE_16g688638v5 PE=3 SV=1	11	6	6
A0A2K3CWZ7-DECOY	Cre15.g643191		?	Uncharacterized protein OS=Chlamydomonas reinhardtii OX=3055 GN=CHLRE_15g643191v5 PE=4 SV=1	10	9	4
A0A2K3CY72	Cre14.g624400	CHLRE_14g624400v5	90 kDa	Uncharacterized protein OS=Chlamydomonas reinhardtii OX=3055 GN=CHLRE_14g624400v5 PE=4 SV=1	6	9	8
A0A2K3D2G4-DECOY (+1)	Cre12.g512750		?	WD_REPEATS_REGION domain-containing protein OS=Chlamydomonas reinhardtii OX=3055 GN=CHLRE_12g512750v5 PE=4 SV=1	12	6	5
A0A2K3D2Q9	Cre12.g508250	CHLRE_12g508250v5	273 kDa	USP domain-containing protein OS=Chlamydomonas reinhardtii OX=3055 GN=CHLRE_12g508250v5 PE=4 SV=1	8	7	8
A0A2K3D358	Cre12.g502050	CHLRE_12g502050v5	26 kDa	Uncharacterized protein OS=Chlamydomonas reinhardtii OX=3055 GN=CHLRE_12g502050v5 PE=4 SV=1	8	7	8
A0A2K3D3W8	Cre12.g518350	CHLRE_12g518350v5	276 kDa	Guanylate cyclase domain-containing protein OS=Chlamydomonas reinhardtii OX=3055 GN=CHLRE_12g518350v5 PE=3 SV=1	11	7	5
A0A2K3D4C5	Cre12.g525050	CHLRE_12g525050v5	149 kDa	SMC_N domain-containing protein OS=Chlamydomonas reinhardtii OX=3055 GN=CHLRE_12g525050v5 PE=3 SV=1	10	9	4
A0A2K3D4L9	Cre12.g528200	CHLRE_12g528200v5	233 kDa	DNA helicase OS=Chlamydomonas reinhardtii OX=3055 GN=CHLRE_12g528200v5 PE=3 SV=1	11	4	8
A0A2K3D7L3	Cre11.g467663	CHLRE_11g467663v5	637 kDa	Uncharacterized protein OS=Chlamydomonas reinhardtii OX=3055 GN=CHLRE_11g467663v5 PE=4 SV=1	10	8	5
A0A2K3D7W8-DECOY	Cre11.g467737		?	Uncharacterized protein OS=Chlamydomonas reinhardtii OX=3055 GN=CHLRE_11g467737v5 PE=4 SV=1	12	8	3
A0A2K3D858	Cre11.g468356	CHLRE_11g468356v5	268 kDa	Uncharacterized protein OS=Chlamydomonas reinhardtii OX=3055 GN=CHLRE_11g468356v5 PE=4 SV=1	10	7	6
A0A2K3D884 (+1)	Cre11.g469500	CHLRE_11g469500v5	260 kDa	PAS domain-containing protein OS=Chlamydomonas reinhardtii OX=3055 GN=CHLRE_11g469500v5 PE=4 SV=1	9	8	5
A0A2K3D8L3-DECOY	Cre11.g479383		?	PKD_channel domain-containing protein OS=Chlamydomonas reinhardtii OX=3055 GN=CHLRE_11g479383v5 PE=4 SV=1	12	5	6
A0A2K3D956	Cre10.g420650	CHLRE_10g420650v5	215 kDa	Uncharacterized protein OS=Chlamydomonas reinhardtii OX=3055 GN=CHLRE_10g420650v5 PE=4 SV=1	8	9	6
A0A2K3D959-DECOY	Cre10.g420900		?	Uncharacterized protein OS=Chlamydomonas reinhardtii OX=3055 GN=CHLRE_10g420900v5 PE=4 SV=1	6	10	7
A0A2K3DAE9	Cre10.g439750	CHLRE_10g439750v5	214 kDa	Uncharacterized protein OS=Chlamydomonas reinhardtii OX=3055 GN=CHLRE_10g439750v5 PE=4 SV=1	8	7	8
A0A2K3DAJ6-DECOY	Cre10.g441350		?	Uncharacterized protein OS=Chlamydomonas reinhardtii OX=3055 GN=CHLRE_10g441350v5 PE=4 SV=1	7	7	9
A0A2K3DBC1	Cre10.g453400	CHLRE_10g453400v5	283 kDa	EF-hand domain-containing protein OS=Chlamydomonas reinhardtii OX=3055 GN=CHLRE_10g453400v5 PE=4 SV=1	8	9	6
A0A2K3DEN6	Cre09.g397327	CHLRE_09g397327v5	670 kDa	Non-specific serine/threonine protein kinase OS=Chlamydomonas reinhardtii OX=3055 GN=CHLRE_09g397327v5 PE=3 SV=1	9	9	5
A0A2K3DFU4-DECOY	Cre09.g413950		?	Uncharacterized protein OS=Chlamydomonas reinhardtii OX=3055 GN=CHLRE_09g413950v5 PE=4 SV=1	11	8	4
A0A2K3DI97	Cre08.g384320	CHLRE_08g384320v5	372 kDa	Helitron_like_N domain-containing protein OS=Chlamydomonas reinhardtii OX=3055 GN=CHLRE_08g384320v5 PE=4 SV=1	8	12	3
A0A2K3DJH2-DECOY	Cre07.g325749		?	Uncharacterized protein OS=Chlamydomonas reinhardtii OX=3055 GN=CHLRE_07g325749v5 PE=4 SV=1	7	9	7
A0A2K3DKG5-DECOY	Cre07.g340050		?	Nuclear/nucleolar GTPase 2 OS=Chlamydomonas reinhardtii OX=3055 GN=CHLRE_07g340050v5 PE=3 SV=1	11	3	9
A0A2K3DNN1	Cre06.g275950	CHLRE_06g275950v5	219 kDa	Uncharacterized protein OS=Chlamydomonas reinhardtii OX=3055 GN=CHLRE_06g275950v5 PE=4 SV=1	10	8	5
A0A2K3DNS8-DECOY	Cre06.g278089		?	Uncharacterized protein OS=Chlamydomonas reinhardtii OX=3055 GN=CHLRE_06g278089v5 PE=4 SV=1	7	9	7
A0A2K3DQ36-DECOY	Cre06.g285900		?	Uncharacterized protein OS=Chlamydomonas reinhardtii OX=3055 GN=CHLRE_06g285900v5 PE=4 SV=1	9	7	7
A0A2K3DQB4-DECOY (+2)	Cre06.g291850		?	Uncharacterized protein OS=Chlamydomonas reinhardtii OX=3055 GN=CHLRE_06g291850v5 PE=4 SV=1	5	13	5
A0A2K3DR41-DECOY	Cre06.g300750		?	Uncharacterized protein OS=Chlamydomonas reinhardtii OX=3055 GN=CHLRE_06g300750v5 PE=4 SV=1	9	6	8
A0A2K3DRQ7-DECOY	Cre05.g234400		?	ABC transporter domain-containing protein OS=Chlamydomonas reinhardtii OX=3055 GN=CHLRE_05g234400v5 PE=4 SV=1	8	9	6
A0A2K3DS11	Cre05.g248050	CHLRE_05g248050v5	188 kDa	HMMR_N domain-containing protein OS=Chlamydomonas reinhardtii OX=3055 GN=CHLRE_05g248050v5 PE=4 SV=1	9	6	8
A0A2K3DUB7-DECOY	Cre04.g222050		?	Uncharacterized protein OS=Chlamydomonas reinhardtii OX=3055 GN=CHLRE_04g222050v5 PE=4 SV=1	7	12	4
A0A2K3DVI0-DECOY	Cre03.g148050		?	Uncharacterized protein OS=Chlamydomonas reinhardtii OX=3055 GN=CHLRE_03g148050v5 PE=4 SV=1	11	8	4
A0A2K3DVM6-DECOY	Cre03.g149800		?	Uncharacterized protein OS=Chlamydomonas reinhardtii OX=3055 GN=CHLRE_03g149800v5 PE=4 SV=1	10	8	5
A0A2K3DXU4-DECOY	Cre03.g182950		?	RNA helicase OS=Chlamydomonas reinhardtii OX=3055 GN=CHLRE_03g182950v5 PE=4 SV=1	8	11	4
A0A2K3DYA7-DECOY	Cre03.g189650		?	Histone acetyltransferase OS=Chlamydomonas reinhardtii OX=3055 GN=CHLRE_03g189650v5 PE=4 SV=1	7	9	7
A0A2K3E0G1-DECOY	Cre02.g079750		?	Uncharacterized protein OS=Chlamydomonas reinhardtii OX=3055 GN=CHLRE_02g079750v5 PE=4 SV=1	15	5	3
A0A2K3E314-DECOY	Cre02.g112200		?	Uncharacterized protein OS=Chlamydomonas reinhardtii OX=3055 GN=CHLRE_02g112200v5 PE=4 SV=1	6	10	7
A0A2K3E4Z2	Cre01.g002861	CHLRE_01g002861v5	295 kDa	C-type lectin domain-containing protein OS=Chlamydomonas reinhardtii OX=3055 GN=CHLRE_01g002861v5 PE=4 SV=1	7	8	8
A0A2K3E885-DECOY	Cre01.g054000		?	G-patch domain-containing protein OS=Chlamydomonas reinhardtii OX=3055 GN=CHLRE_01g054000v5 PE=4 SV=1	15	3	5
A8HMG7		RPL26	16 kDa	Ribosomal protein L26 OS=Chlamydomonas reinhardtii OX=3055 GN=RPL26 PE=3 SV=1	6	12	5
A8I403		RPS19	17 kDa	Ribosomal protein S19 OS=Chlamydomonas reinhardtii OX=3055 GN=RPS19 PE=3 SV=1	5	13	5
A8ID55-DECOY			?	Basal body protein OS=Chlamydomonas reinhardtii OX=3055 GN=BLD10 PE=1 SV=1	10	6	7
A8IWL4		EIF3I	37 kDa	Eukaryotic translation initiation factor 3 subunit I OS=Chlamydomonas reinhardtii OX=3055 GN=EIF3I PE=3 SV=1	5	9	9
A8J3F0	Cre16.g672300	CHLRE_16g672300v5	23 kDa	High mobility group protein OS=Chlamydomonas reinhardtii OX=3055 GN=CHLRE_16g672300v5 PE=4 SV=1	8	9	6
P06541		atpB	52 kDa	ATP synthase subunit beta, chloroplastic OS=Chlamydomonas reinhardtii OX=3055 GN=atpB PE=1 SV=3	3	10	9
A0A2K3DJ22	Cre07.g321400	CHLRE_07g321400v5	199 kDa	Uncharacterized protein OS=Chlamydomonas reinhardtii OX=3055 GN=CHLRE_07g321400v5 PE=4 SV=1	12	9	2
A0A2K3CMZ5	Cre28.g757747	CHLRE_28g757747v5	465 kDa	Uncharacterized protein OS=Chlamydomonas reinhardtii OX=3055 GN=CHLRE_28g757747v5 PE=4 SV=1	8	13	2
A0A2K3D0U8 (+1)	Cre13.g587550	CHLRE_13g587550v5	256 kDa	PAS domain-containing protein OS=Chlamydomonas reinhardtii OX=3055 GN=CHLRE_13g587550v5 PE=4 SV=1	4	11	8
A0A2K3DTG7-DECOY	Cre04.g217928		?	Protein kinase domain-containing protein OS=Chlamydomonas reinhardtii OX=3055 GN=CHLRE_04g217928v5 PE=4 SV=1	9	10	4
A0A2K3E314	Cre02.g112200	CHLRE_02g112200v5	305 kDa	Uncharacterized protein OS=Chlamydomonas reinhardtii OX=3055 GN=CHLRE_02g112200v5 PE=4 SV=1	12	9	2
A0A2K3E6G1	Cre01.g026300	CHLRE_01g026300v5	172 kDa	Uncharacterized protein OS=Chlamydomonas reinhardtii OX=3055 GN=CHLRE_01g026300v5 PE=4 SV=1	9	10	4
A0A2K3CX33-DECOY	Cre14.g608150		?	DUF3883 domain-containing protein OS=Chlamydomonas reinhardtii OX=3055 GN=CHLRE_14g608150v5 PE=4 SV=1	12	3	8
A0A2K3E476	Cre02.g141406	CHLRE_02g141406v5	210 kDa	AAA domain-containing protein OS=Chlamydomonas reinhardtii OX=3055 GN=CHLRE_02g141406v5 PE=4 SV=1	11	5	7
A0A2K3CWS5	Cre15.g638954	CHLRE_15g638954v5	146 kDa	RAP domain-containing protein OS=Chlamydomonas reinhardtii OX=3055 GN=CHLRE_15g638954v5 PE=4 SV=1	12	6	5
A8J8M5-DECOY			?	Plastid ribosomal protein S5 OS=Chlamydomonas reinhardtii OX=3055 GN=PRPS5 PE=3 SV=1	5	10	8
A8JDT0	Cre12.g492150	CHLRE_12g492150v5	19 kDa	Predicted protein OS=Chlamydomonas reinhardtii OX=3055 GN=CHLRE_12g492150v5 PE=4 SV=1	8	5	10
A0A2K3D3R8	Cre12.g515350	CHLRE_12g515350v5	517 kDa	Uncharacterized protein OS=Chlamydomonas reinhardtii OX=3055 GN=CHLRE_12g515350v5 PE=4 SV=1	11	5	7
A0A2K3CU03	Cre16.g672041	CHLRE_16g672041v5	55 kDa	tRNA (guanine(37)-N1)-methyltransferase OS=Chlamydomonas reinhardtii OX=3055 GN=CHLRE_16g672041v5 PE=3 SV=1	7	9	7
A0A2K3CMY4	Cre28.g757497	CHLRE_28g757497v5	310 kDa	Reverse transcriptase domain-containing protein OS=Chlamydomonas reinhardtii OX=3055 GN=CHLRE_28g757497v5 PE=4 SV=1	10	11	2
A0A2K3DCD9	Cre09.g386200	CHLRE_09g386200v5	72 kDa	Uncharacterized protein OS=Chlamydomonas reinhardtii OX=3055 GN=CHLRE_09g386200v5 PE=4 SV=1	21	2	0
A0A2K3CTZ0	Cre16.g666627	CHLRE_16g666627v5	263 kDa	Reverse transcriptase domain-containing protein OS=Chlamydomonas reinhardtii OX=3055 GN=CHLRE_16g666627v5 PE=4 SV=1	0	11	7
A0A2K3D4S4	Cre12.g530600	CHLRE_12g530600v5	41 kDa	Glutamine synthetase OS=Chlamydomonas reinhardtii OX=3055 GN=CHLRE_12g530600v5 PE=3 SV=1	10	12	0
A0A2K3CMY7-DECOY	Cre32.g758797		?	ATP-dependent DNA helicase (Fragment) OS=Chlamydomonas reinhardtii OX=3055 GN=CHLRE_32g758797v5 PE=3 SV=1	11	7	4
A0A2K3CMZ5-DECOY	Cre28.g757747		?	Uncharacterized protein OS=Chlamydomonas reinhardtii OX=3055 GN=CHLRE_28g757747v5 PE=4 SV=1	6	8	8
A0A2K3CNL2 (+1)	Cre17.g696250	CHLRE_17g696250v5	183 kDa	MI domain-containing protein OS=Chlamydomonas reinhardtii OX=3055 GN=CHLRE_17g696250v5 PE=4 SV=1	9	8	5
A0A2K3CNU7-DECOY	Cre17.g699550		?	Uncharacterized protein OS=Chlamydomonas reinhardtii OX=3055 GN=CHLRE_17g699550v5 PE=4 SV=1	5	4	13
A0A2K3CR50-DECOY (+1)	Cre17.g733150		?	Uncharacterized protein OS=Chlamydomonas reinhardtii OX=3055 GN=CHLRE_17g733150v5 PE=3 SV=1	8	6	8
A0A2K3CRG7-DECOY	Cre17.g737100		?	Meiosis-specific nuclear structural protein 1 OS=Chlamydomonas reinhardtii OX=3055 GN=CHLRE_17g737100v5 PE=1 SV=1	8	6	8
A0A2K3CRM5-DECOY	Cre17.g739551		?	Uncharacterized protein OS=Chlamydomonas reinhardtii OX=3055 GN=CHLRE_17g739551v5 PE=4 SV=1	8	9	5
A0A2K3CRT6	Cre17.g741800	CHLRE_17g741800v5	196 kDa	Uncharacterized protein OS=Chlamydomonas reinhardtii OX=3055 GN=CHLRE_17g741800v5 PE=4 SV=1	8	8	6
A0A2K3CS17-DECOY	Cre17.g746047		?	Uncharacterized protein OS=Chlamydomonas reinhardtii OX=3055 GN=CHLRE_17g746047v5 PE=4 SV=1	4	6	12
A0A2K3CSQ1-DECOY	Cre16.g647602		?	Uncharacterized protein OS=Chlamydomonas reinhardtii OX=3055 GN=CHLRE_16g647602v5 PE=3 SV=1	9	7	6
A0A2K3CTG7	Cre16.g658950	CHLRE_16g658950v5	110 kDa	Uncharacterized protein OS=Chlamydomonas reinhardtii OX=3055 GN=CHLRE_16g658950v5 PE=4 SV=1	3	15	4
A0A2K3CV53-DECOY	Cre16.g679900		?	Uncharacterized protein OS=Chlamydomonas reinhardtii OX=3055 GN=CHLRE_16g679900v5 PE=4 SV=1	5	7	10
A0A2K3CXU8-DECOY	Cre14.g618600		?	Uncharacterized protein OS=Chlamydomonas reinhardtii OX=3055 GN=CHLRE_14g618600v5 PE=4 SV=1	10	4	8
A0A2K3CXZ6-DECOY	Cre14.g621100		?	Uncharacterized protein OS=Chlamydomonas reinhardtii OX=3055 GN=CHLRE_14g621100v5 PE=4 SV=1	9	6	7
A0A2K3CZG7-DECOY	Cre13.g568450		?	Kinesin motor domain-containing protein OS=Chlamydomonas reinhardtii OX=3055 GN=CHLRE_13g568450v5 PE=3 SV=1	8	7	7
A0A2K3CZR0-DECOY	Cre13.g572050		?	Non-specific serine/threonine protein kinase OS=Chlamydomonas reinhardtii OX=3055 GN=CHLRE_13g572050v5 PE=4 SV=1	7	5	10
A0A2K3D131	Cre13.g590850	CHLRE_13g590850v5	447 kDa	Uncharacterized protein OS=Chlamydomonas reinhardtii OX=3055 GN=CHLRE_13g590850v5 PE=4 SV=1	8	10	4
A0A2K3D349-DECOY	Cre12.g502700		?	FAM184 domain-containing protein OS=Chlamydomonas reinhardtii OX=3055 GN=CHLRE_12g502700v5 PE=4 SV=1	11	4	7
A0A2K3D4R2	Cre12.g529600	CHLRE_12g529600v5	204 kDa	DNA-directed RNA polymerase subunit OS=Chlamydomonas reinhardtii OX=3055 GN=CHLRE_12g529600v5 PE=3 SV=1	9	7	6
A0A2K3D545	Cre12.g535150	CHLRE_12g535150v5	164 kDa	Uncharacterized protein OS=Chlamydomonas reinhardtii OX=3055 GN=CHLRE_12g535150v5 PE=4 SV=1	3	8	11
A0A2K3D5Y0-DECOY	Cre12.g553900		?	Cyclic nucleotide-binding domain-containing protein OS=Chlamydomonas reinhardtii OX=3055 GN=CHLRE_12g553900v5 PE=4 SV=1	5	11	6
A0A2K3D6D3-DECOY	Cre12.g548000		?	BP28CT domain-containing protein OS=Chlamydomonas reinhardtii OX=3055 GN=CHLRE_12g548000v5 PE=3 SV=1	7	8	7
A0A2K3D6F9	Cre12.g547651	CHLRE_12g547651v5	306 kDa	Uncharacterized protein OS=Chlamydomonas reinhardtii OX=3055 GN=CHLRE_12g547651v5 PE=4 SV=1	11	5	6
A0A2K3D6S1-DECOY	Cre12.g542800		?	DNA-directed RNA polymerase subunit beta OS=Chlamydomonas reinhardtii OX=3055 GN=CHLRE_12g542800v5 PE=3 SV=1	8	10	4
A0A2K3D755-DECOY (+1)	Cre11.g467528		?	Uncharacterized protein OS=Chlamydomonas reinhardtii OX=3055 GN=CHLRE_11g467528v5 PE=4 SV=1	13	5	4
A0A2K3D7L7	Cre11.g467665	CHLRE_11g467665v5	820 kDa	Uncharacterized protein (Fragment) OS=Chlamydomonas reinhardtii OX=3055 GN=CHLRE_11g467665v5 PE=4 SV=1	8	7	7
A0A2K3D8L2-DECOY	Cre11.g479300		?	Uncharacterized protein OS=Chlamydomonas reinhardtii OX=3055 GN=CHLRE_11g479300v5 PE=3 SV=1	7	9	6
A0A2K3D965-DECOY	Cre10.g420800		?	Uncharacterized protein OS=Chlamydomonas reinhardtii OX=3055 GN=CHLRE_10g420800v5 PE=4 SV=1	8	3	11
A0A2K3D9F4-DECOY	Cre10.g424600		?	DUF4476 domain-containing protein OS=Chlamydomonas reinhardtii OX=3055 GN=CHLRE_10g424600v5 PE=4 SV=1	10	5	7
A0A2K3D9G8-DECOY	Cre10.g425501		?	Uncharacterized protein OS=Chlamydomonas reinhardtii OX=3055 GN=CHLRE_10g425501v5 PE=4 SV=1	7	9	6
A0A2K3D9S2-DECOY	Cre10.g429750		?	PAS domain-containing protein OS=Chlamydomonas reinhardtii OX=3055 GN=CHLRE_10g429750v5 PE=4 SV=1	6	10	6
A0A2K3DA67-DECOY	Cre10.g436000		?	Uncharacterized protein OS=Chlamydomonas reinhardtii OX=3055 GN=CHLRE_10g436000v5 PE=4 SV=1	9	7	6
A0A2K3DA75	Cre10.g436200	CHLRE_10g436200v5	422 kDa	Uncharacterized protein OS=Chlamydomonas reinhardtii OX=3055 GN=CHLRE_10g436200v5 PE=4 SV=1	5	8	9
A0A2K3DBV4	Cre10.g461000	CHLRE_10g461000v5	383 kDa	Uncharacterized protein OS=Chlamydomonas reinhardtii OX=3055 GN=CHLRE_10g461000v5 PE=4 SV=1	5	9	8
A0A2K3DC92	Cre10.g465793	CHLRE_10g465793v5	161 kDa	Uncharacterized protein OS=Chlamydomonas reinhardtii OX=3055 GN=CHLRE_10g465793v5 PE=4 SV=1	8	10	4
A0A2K3DCC3-DECOY	Cre10.g467200		?	Non-specific serine/threonine protein kinase OS=Chlamydomonas reinhardtii OX=3055 GN=CHLRE_10g467200v5 PE=4 SV=1	8	5	9
A0A2K3DCX1	Cre09.g399912	CHLRE_09g399912v5	169 kDa	Uncharacterized protein OS=Chlamydomonas reinhardtii OX=3055 GN=CHLRE_09g399912v5 PE=3 SV=1	4	12	6
A0A2K3DD12	Cre09.g398050	CHLRE_09g398050v5	386 kDa	Uncharacterized protein OS=Chlamydomonas reinhardtii OX=3055 GN=CHLRE_09g398050v5 PE=4 SV=1	10	7	5
A0A2K3DF47	Cre09.g402589	CHLRE_09g402589v5	346 kDa	Guanylate cyclase domain-containing protein OS=Chlamydomonas reinhardtii OX=3055 GN=CHLRE_09g402589v5 PE=4 SV=1	13	6	3
A0A2K3DGB6	Cre08.g358575	CHLRE_08g358575v5	383 kDa	ANK_REP_REGION domain-containing protein OS=Chlamydomonas reinhardtii OX=3055 GN=CHLRE_08g358575v5 PE=4 SV=1	7	9	6
A0A2K3DHP1-DECOY	Cre08.g375800		?	Uncharacterized protein OS=Chlamydomonas reinhardtii OX=3055 GN=CHLRE_08g375800v5 PE=4 SV=1	7	5	10
A0A2K3DHZ0	Cre08.g380151	CHLRE_08g380151v5	312 kDa	Histone acetyltransferase OS=Chlamydomonas reinhardtii OX=3055 GN=CHLRE_08g380151v5 PE=3 SV=1	6	9	7
A0A2K3DIA4-DECOY	Cre08.g384320		?	Helitron_like_N domain-containing protein OS=Chlamydomonas reinhardtii OX=3055 GN=CHLRE_08g384320v5 PE=4 SV=1	3	12	6
A0A2K3DIV2	Cre07.g318551	CHLRE_07g318551v5	212 kDa	Guanylate cyclase domain-containing protein OS=Chlamydomonas reinhardtii OX=3055 GN=CHLRE_07g318551v5 PE=4 SV=1	10	8	4
A0A2K3DJI6	Cre07.g325762	CHLRE_07g325762v5	95 kDa	ATPase_AAA_core domain-containing protein OS=Chlamydomonas reinhardtii OX=3055 GN=CHLRE_07g325762v5 PE=4 SV=1	10	5	7
A0A2K3DK80-DECOY	Cre07.g336500		?	Uncharacterized protein OS=Chlamydomonas reinhardtii OX=3055 GN=CHLRE_07g336500v5 PE=4 SV=1	7	11	4
A0A2K3DKA3	Cre07.g336200	CHLRE_07g336200v5	148 kDa	Ubiquitinyl hydrolase 1 OS=Chlamydomonas reinhardtii OX=3055 GN=CHLRE_07g336200v5 PE=3 SV=1	6	8	6
A0A2K3DKD0	Cre07.g338550	CHLRE_07g338550v5	582 kDa	EF-hand domain-containing protein OS=Chlamydomonas reinhardtii OX=3055 GN=CHLRE_07g338550v5 PE=4 SV=1	5	9	8
A0A2K3DKR2 (+1)	Cre07.g343333	CHLRE_07g343333v5	263 kDa	DNA helicase OS=Chlamydomonas reinhardtii OX=3055 GN=CHLRE_07g343333v5 PE=4 SV=1	8	7	7
A0A2K3DMY9-DECOY	Cre06.g264400		?	Uncharacterized protein OS=Chlamydomonas reinhardtii OX=3055 GN=CHLRE_06g264400v5 PE=4 SV=1	7	6	9
A0A2K3DN58-DECOY	Cre06.g268700		?	Uncharacterized protein OS=Chlamydomonas reinhardtii OX=3055 GN=CHLRE_06g268700v5 PE=4 SV=1	5	7	10
A0A2K3DQG4	Cre06.g294050	CHLRE_06g294050v5	289 kDa	Uncharacterized protein OS=Chlamydomonas reinhardtii OX=3055 GN=CHLRE_06g294050v5 PE=4 SV=1	6	11	5
A0A2K3DSB0-DECOY (+2)	Cre05.g243801		?	Uncharacterized protein OS=Chlamydomonas reinhardtii OX=3055 GN=CHLRE_05g243801v5 PE=4 SV=1	8	6	7
A0A2K3DSI6-DECOY	Cre05.g241634		?	Uncharacterized protein OS=Chlamydomonas reinhardtii OX=3055 GN=CHLRE_05g241634v5 PE=4 SV=1	9	7	6
A0A2K3DTU5-DECOY (+1)	Cre04.g214250		?	Uncharacterized protein OS=Chlamydomonas reinhardtii OX=3055 GN=CHLRE_04g214250v5 PE=3 SV=1	8	9	5
A0A2K3DTX9	Cre04.g213652	CHLRE_04g213652v5	481 kDa	Telomerase reverse transcriptase OS=Chlamydomonas reinhardtii OX=3055 GN=CHLRE_04g213652v5 PE=3 SV=1	7	9	6
A0A2K3DU33-DECOY	Cre04.g218850		?	Brix domain-containing protein OS=Chlamydomonas reinhardtii OX=3055 GN=CHLRE_04g218850v5 PE=4 SV=1	8	7	7
A0A2K3DV39	Cre03.g144244	CHLRE_03g144244v5	190 kDa	AAA domain-containing protein OS=Chlamydomonas reinhardtii OX=3055 GN=CHLRE_03g144244v5 PE=4 SV=1	8	8	6
A0A2K3DVM6	Cre03.g149800	CHLRE_03g149800v5	239 kDa	Uncharacterized protein OS=Chlamydomonas reinhardtii OX=3055 GN=CHLRE_03g149800v5 PE=4 SV=1	7	7	8
A0A2K3DW41	Cre03.g157400	CHLRE_03g157400v5	177 kDa	Cyclic nucleotide-binding domain-containing protein OS=Chlamydomonas reinhardtii OX=3055 GN=CHLRE_03g157400v5 PE=4 SV=1	9	6	7
A0A2K3DWD8	Cre03.g160953	CHLRE_03g160953v5	205 kDa	Uncharacterized protein OS=Chlamydomonas reinhardtii OX=3055 GN=CHLRE_03g160953v5 PE=3 SV=1	12	4	6
A0A2K3DX49	Cre03.g171850	CHLRE_03g171850v5	330 kDa	Uncharacterized protein OS=Chlamydomonas reinhardtii OX=3055 GN=CHLRE_03g171850v5 PE=4 SV=1	6	9	7
A0A2K3DX49-DECOY	Cre03.g171850		?	Uncharacterized protein OS=Chlamydomonas reinhardtii OX=3055 GN=CHLRE_03g171850v5 PE=4 SV=1	6	7	9
A0A2K3DX94-DECOY (+1)	Cre03.g174100		?	PKD_channel domain-containing protein OS=Chlamydomonas reinhardtii OX=3055 GN=CHLRE_03g174100v5 PE=4 SV=1	8	6	8
A0A2K3DY17-DECOY	Cre03.g185350		?	1,3-beta-glucan synthase OS=Chlamydomonas reinhardtii OX=3055 GN=CHLRE_03g185350v5 PE=3 SV=1	8	8	6
A0A2K3DY83-DECOY	Cre03.g189605		?	Uncharacterized protein OS=Chlamydomonas reinhardtii OX=3055 GN=CHLRE_03g189605v5 PE=4 SV=1	8	7	7
A0A2K3DYD0	Cre03.g191900	CHLRE_03g191900v5	345 kDa	Uncharacterized protein OS=Chlamydomonas reinhardtii OX=3055 GN=CHLRE_03g191900v5 PE=3 SV=1	9	9	4
A0A2K3E081	Cre02.g075600	CHLRE_02g075600v5	216 kDa	DNA-directed RNA polymerase OS=Chlamydomonas reinhardtii OX=3055 GN=CHLRE_02g075600v5 PE=3 SV=1	7	8	7
A0A2K3E3P6-DECOY	Cre02.g146600		?	MHD domain-containing protein OS=Chlamydomonas reinhardtii OX=3055 GN=CHLRE_02g146600v5 PE=3 SV=1	6	12	4
A0A2K3E4W8 (+1)	Cre01.g003950	CHLRE_01g003950v5	266 kDa	Uncharacterized protein OS=Chlamydomonas reinhardtii OX=3055 GN=CHLRE_01g003950v5 PE=4 SV=1	7	7	8
A0A2K3E4Z7	Cre01.g004600	CHLRE_01g004600v5	319 kDa	RWP-RK domain-containing protein OS=Chlamydomonas reinhardtii OX=3055 GN=CHLRE_01g004600v5 PE=4 SV=1	6	10	6
A0A2K3E5A0-DECOY	Cre01.g009250		?	DNA topoisomerase 2 OS=Chlamydomonas reinhardtii OX=3055 GN=CHLRE_01g009250v5 PE=3 SV=1	6	6	10
A0A2K3E5M5	Cre01.g012750	CHLRE_01g012750v5	197 kDa	Uncharacterized protein OS=Chlamydomonas reinhardtii OX=3055 GN=CHLRE_01g012750v5 PE=4 SV=1	12	6	4
A0A2K3E5P8	Cre01.g015103	CHLRE_01g015103v5	423 kDa	Guanylate cyclase domain-containing protein OS=Chlamydomonas reinhardtii OX=3055 GN=CHLRE_01g015103v5 PE=4 SV=1	11	4	7
A0A2K3E5P8-DECOY	Cre01.g015103		?	Guanylate cyclase domain-containing protein OS=Chlamydomonas reinhardtii OX=3055 GN=CHLRE_01g015103v5 PE=4 SV=1	9	6	7
A0A2K3E5Z7-DECOY	Cre01.g020100		?	Uncharacterized protein OS=Chlamydomonas reinhardtii OX=3055 GN=CHLRE_01g020100v5 PE=4 SV=1	6	8	8
A0A2K3E6E7-DECOY	Cre01.g025700		?	Guanylate cyclase domain-containing protein OS=Chlamydomonas reinhardtii OX=3055 GN=CHLRE_01g025700v5 PE=4 SV=1	5	8	9
A0A2K3E6G2	Cre01.g025767	CHLRE_01g025767v5	307 kDa	Sfi1 domain-containing protein OS=Chlamydomonas reinhardtii OX=3055 GN=CHLRE_01g025767v5 PE=3 SV=1	9	4	9
A0A2K3E6L0	Cre01.g029400	CHLRE_01g029400v5	282 kDa	Ion_trans domain-containing protein OS=Chlamydomonas reinhardtii OX=3055 GN=CHLRE_01g029400v5 PE=4 SV=1	9	8	5
A0A2K3E6S7	Cre01.g031800	CHLRE_01g031800v5	142 kDa	Dolichyl-phosphate-mannose--protein mannosyltransferase OS=Chlamydomonas reinhardtii OX=3055 GN=CHLRE_01g031800v5 PE=3 SV=1	9	8	5
A0A2K3E7D2 (+1)	Cre01.g040850	CHLRE_01g040850v5	205 kDa	EF-hand domain-containing protein OS=Chlamydomonas reinhardtii OX=3055 GN=CHLRE_01g040850v5 PE=4 SV=1	7	5	10
A0A2K3E7V4	Cre01.g048400	CHLRE_01g048400v5	163 kDa	Dzip-like_N domain-containing protein OS=Chlamydomonas reinhardtii OX=3055 GN=CHLRE_01g048400v5 PE=4 SV=1	10	5	7
A0A2K3E815-DECOY	Cre01.g050800		?	Uncharacterized protein OS=Chlamydomonas reinhardtii OX=3055 GN=CHLRE_01g050800v5 PE=4 SV=1	6	10	6
A8HP55		RPL5	34 kDa	Ribosomal protein L5 OS=Chlamydomonas reinhardtii OX=3055 GN=RPL5 PE=3 SV=1	3	12	7
A8J0N7		PCK1b	68 kDa	Phosphoenolpyruvate carboxykinase (ATP) OS=Chlamydomonas reinhardtii OX=3055 GN=PCK1b|PCK1a PE=3 SV=1	12	4	6
A8J646	Cre12.g519100	CHLRE_12g519100v5	54 kDa	Acetyl-CoA carboxytransferase OS=Chlamydomonas reinhardtii OX=3055 GN=CHLRE_12g519100v5 PE=3 SV=1	6	13	3
A8J6D1		LHCB4	30 kDa	Chlorophyll a-b binding protein, chloroplastic OS=Chlamydomonas reinhardtii OX=3055 GN=LHCB4 PE=3 SV=1	5	7	8
Q66T67		HSP90C	89 kDa	Heat shock protein 90C OS=Chlamydomonas reinhardtii OX=3055 GN=HSP90C PE=2 SV=1	7	6	9
Q8HTL7-DECOY			?	DNA-directed RNA polymerase subunit beta C-terminal section OS=Chlamydomonas reinhardtii OX=3055 GN=rpoB2 PE=2 SV=1	11	6	5
Q96550		atpA	62 kDa	ATP synthase subunit alpha OS=Chlamydomonas reinhardtii OX=3055 GN=atpA PE=2 SV=1	7	11	4
A0A2K3DPM5	Cre06.g280950	CHLRE_06g280950v5	78 kDa	Pyruvate kinase OS=Chlamydomonas reinhardtii OX=3055 GN=CHLRE_06g280950v5 PE=3 SV=1	11	5	6
A0A2K3E857	Cre01.g052750	CHLRE_01g052750v5	428 kDa	TRP domain-containing protein OS=Chlamydomonas reinhardtii OX=3055 GN=CHLRE_01g052750v5 PE=4 SV=1	12	8	2
A0A2K3CSY6-DECOY	Cre16.g651450		?	Uncharacterized protein OS=Chlamydomonas reinhardtii OX=3055 GN=CHLRE_16g651450v5 PE=4 SV=1	5	10	7
A0A2K3D734-DECOY	Cre12.g549427		?	Uncharacterized protein OS=Chlamydomonas reinhardtii OX=3055 GN=CHLRE_12g549427v5 PE=4 SV=1	8	7	7
A0A2K3DC21-DECOY	Cre10.g463600		?	Lipase_3 domain-containing protein OS=Chlamydomonas reinhardtii OX=3055 GN=CHLRE_10g463600v5 PE=4 SV=1	6	7	9
A0A2K3DK25	Cre07.g334100	CHLRE_07g334100v5	164 kDa	SEC7 domain-containing protein OS=Chlamydomonas reinhardtii OX=3055 GN=CHLRE_07g334100v5 PE=4 SV=1	8	6	8
A0A2K3DMV4	Cre06.g263650	CHLRE_06g263650v5	193 kDa	PRT_C domain-containing protein OS=Chlamydomonas reinhardtii OX=3055 GN=CHLRE_06g263650v5 PE=4 SV=1	10	9	3
A8IVZ9		GLN2	41 kDa	Glutamine synthetase OS=Chlamydomonas reinhardtii OX=3055 GN=GLN2 PE=3 SV=1	8	12	2
Q945T2		CGE1	28 kDa	GrpE protein homolog OS=Chlamydomonas reinhardtii OX=3055 GN=CGE1 PE=2 SV=1	15	4	2
A0A2K3E1M7-DECOY	Cre02.g095046		?	Uncharacterized protein OS=Chlamydomonas reinhardtii OX=3055 GN=CHLRE_02g095046v5 PE=4 SV=1	9	8	5
A0A2K3DGL0	Cre08.g362000	CHLRE_08g362000v5	247 kDa	PAS domain-containing protein OS=Chlamydomonas reinhardtii OX=3055 GN=CHLRE_08g362000v5 PE=4 SV=1	7	8	7
A8J450	Cre08.g368500	CHLRE_08g368500v5	21 kDa	Predicted protein OS=Chlamydomonas reinhardtii OX=3055 GN=CHLRE_08g368500v5 PE=4 SV=1	1	17	4
A0A2K3DEY7	Cre09.g400775	CHLRE_09g400775v5	12 kDa	Fe-S_biosyn domain-containing protein OS=Chlamydomonas reinhardtii OX=3055 GN=CHLRE_09g400775v5 PE=4 SV=1	13	6	3
A0A2K3DGM5	Cre08.g362100	CHLRE_08g362100v5	297 kDa	PAS domain-containing protein OS=Chlamydomonas reinhardtii OX=3055 GN=CHLRE_08g362100v5 PE=4 SV=1	9	10	3
A0A2K3E4X8-DECOY (+1)	Cre01.g004124		?	Uncharacterized protein OS=Chlamydomonas reinhardtii OX=3055 GN=CHLRE_01g004124v5 PE=4 SV=1	9	7	6
P26565-DECOY			?	50S ribosomal protein L20, chloroplastic OS=Chlamydomonas reinhardtii OX=3055 GN=rpl20 PE=3 SV=3	9	7	6
A0A2K3E5Y2-DECOY	Cre01.g019200		?	Uncharacterized protein OS=Chlamydomonas reinhardtii OX=3055 GN=CHLRE_01g019200v5 PE=3 SV=1	7	9	6
A8IEU2-DECOY	Cre03.g169800		?	Predicted protein OS=Chlamydomonas reinhardtii OX=3055 GN=CHLRE_03g169800v5 PE=4 SV=1	8	5	9
A0A2K3CS28-DECOY	Cre17.g745797		?	N-acetyltransferase domain-containing protein OS=Chlamydomonas reinhardtii OX=3055 GN=CHLRE_17g745797v5 PE=4 SV=1	7	8	7
A0A2K3DQA6	Cre06.g290950	CHLRE_06g290950v5	22 kDa	Ribosomal_S7 domain-containing protein OS=Chlamydomonas reinhardtii OX=3055 GN=CHLRE_06g290950v5 PE=3 SV=1	4	18	0
A0A2K3CN31	Cre24.g755347	CHLRE_24g755347v5	145 kDa	RNA helicase OS=Chlamydomonas reinhardtii OX=3055 GN=CHLRE_24g755347v5 PE=4 SV=1	11	5	5
A0A2K3CP21	Cre17.g702850	CHLRE_17g702850v5	485 kDa	Uncharacterized protein OS=Chlamydomonas reinhardtii OX=3055 GN=CHLRE_17g702850v5 PE=3 SV=1	7	9	5
A0A2K3CQ96	Cre17.g720600	CHLRE_17g720600v5	247 kDa	Uncharacterized protein OS=Chlamydomonas reinhardtii OX=3055 GN=CHLRE_17g720600v5 PE=3 SV=1	12	3	6
A0A2K3CRF8	Cre17.g736750	CHLRE_17g736750v5	358 kDa	Uncharacterized protein OS=Chlamydomonas reinhardtii OX=3055 GN=CHLRE_17g736750v5 PE=4 SV=1	9	4	8
A0A2K3CRN7-DECOY	Cre17.g740000		?	MYND-type domain-containing protein OS=Chlamydomonas reinhardtii OX=3055 GN=CHLRE_17g740000v5 PE=4 SV=1	7	7	7
A0A2K3CRS4	Cre17.g741500	CHLRE_17g741500v5	172 kDa	Kinesin motor domain-containing protein OS=Chlamydomonas reinhardtii OX=3055 GN=CHLRE_17g741500v5 PE=3 SV=1	7	5	9
A0A2K3CTS2-DECOY	Cre16.g665100		?	Uncharacterized protein OS=Chlamydomonas reinhardtii OX=3055 GN=CHLRE_16g665100v5 PE=4 SV=1	4	8	9
A0A2K3CTW7	Cre16.g666150	CHLRE_16g666150v5	62 kDa	Uncharacterized protein OS=Chlamydomonas reinhardtii OX=3055 GN=CHLRE_16g666150v5 PE=4 SV=1	6	6	9
A0A2K3CVQ7	Cre16.g671825	CHLRE_16g671825v5	329 kDa	Uncharacterized protein OS=Chlamydomonas reinhardtii OX=3055 GN=CHLRE_16g671825v5 PE=4 SV=1	8	10	3
A0A2K3CVQ7-DECOY	Cre16.g671825		?	Uncharacterized protein OS=Chlamydomonas reinhardtii OX=3055 GN=CHLRE_16g671825v5 PE=4 SV=1	11	5	5
A0A2K3CYI3	Cre14.g628702	CHLRE_14g628702v5	269 kDa	Uncharacterized protein OS=Chlamydomonas reinhardtii OX=3055 GN=CHLRE_14g628702v5 PE=4 SV=1	8	8	5
A0A2K3CYY3-DECOY	Cre14.g632950		?	Uncharacterized protein OS=Chlamydomonas reinhardtii OX=3055 GN=CHLRE_14g632950v5 PE=4 SV=1	9	7	5
A0A2K3CZ29	Cre13.g563400	CHLRE_13g563400v5	271 kDa	Uncharacterized protein OS=Chlamydomonas reinhardtii OX=3055 GN=CHLRE_13g563400v5 PE=3 SV=1	10	3	8
A0A2K3CZB2	Cre13.g565900	CHLRE_13g565900v5	147 kDa	Enhancer of polycomb-like protein OS=Chlamydomonas reinhardtii OX=3055 GN=CHLRE_13g565900v5 PE=3 SV=1	5	7	9
A0A2K3CZW2	Cre13.g574150	CHLRE_13g574150v5	52 kDa	DAO domain-containing protein OS=Chlamydomonas reinhardtii OX=3055 GN=CHLRE_13g574150v5 PE=4 SV=1	6	4	11
A0A2K3D159-DECOY	Cre13.g592150		?	Uncharacterized protein OS=Chlamydomonas reinhardtii OX=3055 GN=CHLRE_13g592150v5 PE=4 SV=1	6	6	9
A0A2K3D181	Cre13.g603400	CHLRE_13g603400v5	291 kDa	Uncharacterized protein OS=Chlamydomonas reinhardtii OX=3055 GN=CHLRE_13g603400v5 PE=3 SV=1	7	10	4
A0A2K3D1W5	Cre12.g492750	CHLRE_12g492750v5	353 kDa	Uncharacterized protein OS=Chlamydomonas reinhardtii OX=3055 GN=CHLRE_12g492750v5 PE=4 SV=1	9	3	9
A0A2K3D2T6	Cre12.g508050	CHLRE_12g508050v5	183 kDa	ARID domain-containing protein OS=Chlamydomonas reinhardtii OX=3055 GN=CHLRE_12g508050v5 PE=4 SV=1	11	6	4
A0A2K3D3F8	Cre12.g497800	CHLRE_12g497800v5	293 kDa	Uncharacterized protein OS=Chlamydomonas reinhardtii OX=3055 GN=CHLRE_12g497800v5 PE=4 SV=1	7	7	7
A0A2K3D3Q9-DECOY	Cre12.g515500		?	C2H2-type domain-containing protein OS=Chlamydomonas reinhardtii OX=3055 GN=CHLRE_12g515500v5 PE=4 SV=1	5	9	7
A0A2K3D4T2-DECOY	Cre12.g530850		?	Uncharacterized protein OS=Chlamydomonas reinhardtii OX=3055 GN=CHLRE_12g530850v5 PE=4 SV=1	8	5	8
A0A2K3D574	Cre12.g536600	CHLRE_12g536600v5	267 kDa	Uncharacterized protein OS=Chlamydomonas reinhardtii OX=3055 GN=CHLRE_12g536600v5 PE=4 SV=1	6	8	7
A0A2K3D6D3	Cre12.g548000	CHLRE_12g548000v5	256 kDa	BP28CT domain-containing protein OS=Chlamydomonas reinhardtii OX=3055 GN=CHLRE_12g548000v5 PE=3 SV=1	8	5	8
A0A2K3D710-DECOY (+1)	Cre12.g541352		?	Abhydro_lipase domain-containing protein OS=Chlamydomonas reinhardtii OX=3055 GN=CHLRE_12g541352v5 PE=4 SV=1	8	5	8
A0A2K3D847-DECOY (+1)	Cre11.g468356		?	Uncharacterized protein OS=Chlamydomonas reinhardtii OX=3055 GN=CHLRE_11g468356v5 PE=4 SV=1	7	4	10
A0A2K3DA15-DECOY	Cre10.g433550		?	DNA_LIGASE_A3 domain-containing protein OS=Chlamydomonas reinhardtii OX=3055 GN=CHLRE_10g433550v5 PE=3 SV=1	6	6	9
A0A2K3DAW9	Cre10.g446850	CHLRE_10g446850v5	551 kDa	JmjC domain-containing protein OS=Chlamydomonas reinhardtii OX=3055 GN=CHLRE_10g446850v5 PE=4 SV=1	11	4	6
A0A2K3DAY1	Cre10.g447700	CHLRE_10g447700v5	268 kDa	Uncharacterized protein OS=Chlamydomonas reinhardtii OX=3055 GN=CHLRE_10g447700v5 PE=4 SV=1	5	4	12
A0A2K3DB70	Cre10.g451250	CHLRE_10g451250v5	369 kDa	Uncharacterized protein OS=Chlamydomonas reinhardtii OX=3055 GN=CHLRE_10g451250v5 PE=4 SV=1	9	8	4
A0A2K3DBC1-DECOY	Cre10.g453400		?	EF-hand domain-containing protein OS=Chlamydomonas reinhardtii OX=3055 GN=CHLRE_10g453400v5 PE=4 SV=1	11	7	3
A0A2K3DBD5-DECOY	Cre10.g454000		?	TIR domain-containing protein OS=Chlamydomonas reinhardtii OX=3055 GN=CHLRE_10g454000v5 PE=4 SV=1	6	9	6
A0A2K3DBK4-DECOY	Cre10.g456350		?	Kinesin motor domain-containing protein OS=Chlamydomonas reinhardtii OX=3055 GN=CHLRE_10g456350v5 PE=3 SV=1	8	5	8
A0A2K3DBL0	Cre10.g456600	CHLRE_10g456600v5	150 kDa	Uncharacterized protein OS=Chlamydomonas reinhardtii OX=3055 GN=CHLRE_10g456600v5 PE=4 SV=1	10	7	4
A0A2K3DBX6-DECOY	Cre10.g461700		?	Uncharacterized protein OS=Chlamydomonas reinhardtii OX=3055 GN=CHLRE_10g461700v5 PE=4 SV=1	9	6	6
A0A2K3DBY3	Cre10.g461750	CHLRE_10g461750v5	229 kDa	Uncharacterized protein OS=Chlamydomonas reinhardtii OX=3055 GN=CHLRE_10g461750v5 PE=3 SV=1	5	3	13
A0A2K3DCU6-DECOY	Cre09.g400850		?	Uncharacterized protein (Fragment) OS=Chlamydomonas reinhardtii OX=3055 GN=CHLRE_09g400850v5 PE=4 SV=1	11	6	4
A0A2K3DCX1-DECOY	Cre09.g399912		?	Uncharacterized protein OS=Chlamydomonas reinhardtii OX=3055 GN=CHLRE_09g399912v5 PE=3 SV=1	8	9	4
A0A2K3DD45	Cre09.g397000	CHLRE_09g397000v5	359 kDa	PAS domain-containing protein OS=Chlamydomonas reinhardtii OX=3055 GN=CHLRE_09g397000v5 PE=4 SV=1	8	8	5
A0A2K3DDI4-DECOY	Cre09.g391050		?	Guanylate cyclase domain-containing protein OS=Chlamydomonas reinhardtii OX=3055 GN=CHLRE_09g391050v5 PE=4 SV=1	11	6	4
A0A2K3DDR6	Cre09.g387400	CHLRE_09g387400v5	618 kDa	DNA polymerase zeta catalytic subunit OS=Chlamydomonas reinhardtii OX=3055 GN=CHLRE_09g387400v5 PE=3 SV=1	5	12	4
A0A2K3DEK2-DECOY	Cre09.g395658		?	Protein kinase domain-containing protein OS=Chlamydomonas reinhardtii OX=3055 GN=CHLRE_09g395658v5 PE=4 SV=1	8	7	6
A0A2K3DEN3	Cre09.g396698	CHLRE_09g396698v5	337 kDa	Guanylate cyclase domain-containing protein OS=Chlamydomonas reinhardtii OX=3055 GN=CHLRE_09g396698v5 PE=4 SV=1	6	8	6
A0A2K3DER5	Cre09.g398141	CHLRE_09g398141v5	254 kDa	RNA-directed DNA polymerase OS=Chlamydomonas reinhardtii OX=3055 GN=CHLRE_09g398141v5 PE=4 SV=1	10	7	4
A0A2K3DGL8	Cre08.g362200	CHLRE_08g362200v5	158 kDa	Uncharacterized protein OS=Chlamydomonas reinhardtii OX=3055 GN=CHLRE_08g362200v5 PE=4 SV=1	4	11	6
A0A2K3DGM5-DECOY	Cre08.g362100		?	PAS domain-containing protein OS=Chlamydomonas reinhardtii OX=3055 GN=CHLRE_08g362100v5 PE=4 SV=1	10	6	5
A0A2K3DHE0-DECOY	Cre08.g373050		?	Acetyl-CoA carboxylase OS=Chlamydomonas reinhardtii OX=3055 GN=CHLRE_08g373050v5 PE=4 SV=1	9	7	5
A0A2K3DHL8	Cre08.g374700	CHLRE_08g374700v5	267 kDa	C2H2-type domain-containing protein OS=Chlamydomonas reinhardtii OX=3055 GN=CHLRE_08g374700v5 PE=4 SV=1	6	7	8
A0A2K3DIQ5 (+1)	Cre07.g316992	CHLRE_07g316992v5	245 kDa	Uncharacterized protein OS=Chlamydomonas reinhardtii OX=3055 GN=CHLRE_07g316992v5 PE=4 SV=1	6	8	7
A0A2K3DIT4-DECOY	Cre07.g317500		?	Uncharacterized protein OS=Chlamydomonas reinhardtii OX=3055 GN=CHLRE_07g317500v5 PE=4 SV=1	10	7	4
A0A2K3DJT5	Cre07.g329882	CHLRE_07g329882v5	145 kDa	Cyclic nucleotide-binding domain-containing protein OS=Chlamydomonas reinhardtii OX=3055 GN=CHLRE_07g329882v5 PE=4 SV=1	10	8	3
A0A2K3DK57-DECOY	Cre07.g334450		?	Uncharacterized protein OS=Chlamydomonas reinhardtii OX=3055 GN=CHLRE_07g334450v5 PE=4 SV=1	3	8	10
A0A2K3DKC8-DECOY	Cre07.g337582		?	MgtE_N domain-containing protein OS=Chlamydomonas reinhardtii OX=3055 GN=CHLRE_07g337582v5 PE=4 SV=1	9	4	8
A0A2K3DKH4	Cre07.g340450	CHLRE_07g340450v5	513 kDa	Uncharacterized protein OS=Chlamydomonas reinhardtii OX=3055 GN=CHLRE_07g340450v5 PE=4 SV=1	6	7	7
A0A2K3DM21-DECOY	Cre06.g252800		?	Lipase_3 domain-containing protein OS=Chlamydomonas reinhardtii OX=3055 GN=CHLRE_06g252800v5 PE=4 SV=1	12	6	3
A0A2K3DMZ2	Cre06.g264850	CHLRE_06g264850v5	185 kDa	Uncharacterized protein OS=Chlamydomonas reinhardtii OX=3055 GN=CHLRE_06g264850v5 PE=4 SV=1	6	11	4
A0A2K3DNS8	Cre06.g278089	CHLRE_06g278089v5	189 kDa	Uncharacterized protein OS=Chlamydomonas reinhardtii OX=3055 GN=CHLRE_06g278089v5 PE=4 SV=1	10	7	4
A0A2K3DQ74-DECOY	Cre06.g289950		?	Uncharacterized protein OS=Chlamydomonas reinhardtii OX=3055 GN=CHLRE_06g289950v5 PE=4 SV=1	9	6	6
A0A2K3DQB5	Cre06.g289600	CHLRE_06g289600v5	181 kDa	Uncharacterized protein OS=Chlamydomonas reinhardtii OX=3055 GN=CHLRE_06g289600v5 PE=4 SV=1	11	6	4
A0A2K3DRJ8-DECOY	Cre06.g306850		?	Uncharacterized protein OS=Chlamydomonas reinhardtii OX=3055 GN=CHLRE_06g306850v5 PE=3 SV=1	7	4	10
A0A2K3DSV3	Cre05.g236750	CHLRE_05g236750v5	116 kDa	Uncharacterized protein OS=Chlamydomonas reinhardtii OX=3055 GN=CHLRE_05g236750v5 PE=4 SV=1	9	5	7
A0A2K3DSY3-DECOY	Cre05.g238052		?	ANK_REP_REGION domain-containing protein OS=Chlamydomonas reinhardtii OX=3055 GN=CHLRE_05g238052v5 PE=4 SV=1	12	4	5
A0A2K3DUF9-DECOY	Cre04.g223000		?	Uncharacterized protein OS=Chlamydomonas reinhardtii OX=3055 GN=CHLRE_04g223000v5 PE=4 SV=1	7	8	6
A0A2K3DVJ3-DECOY	Cre03.g148250		?	PHD-type domain-containing protein OS=Chlamydomonas reinhardtii OX=3055 GN=CHLRE_03g148250v5 PE=4 SV=1	15	3	3
A0A2K3DVV1-DECOY	Cre03.g153150		?	Uncharacterized protein OS=Chlamydomonas reinhardtii OX=3055 GN=CHLRE_03g153150v5 PE=4 SV=1	8	7	6
A0A2K3DVV5-DECOY	Cre03.g153800		?	Uncharacterized protein OS=Chlamydomonas reinhardtii OX=3055 GN=CHLRE_03g153800v5 PE=3 SV=1	4	7	10
A0A2K3DWS7	Cre03.g166850	CHLRE_03g166850v5	307 kDa	Uncharacterized protein OS=Chlamydomonas reinhardtii OX=3055 GN=CHLRE_03g166850v5 PE=4 SV=1	7	8	6
A0A2K3DX23-DECOY	Cre03.g170550		?	Uncharacterized protein OS=Chlamydomonas reinhardtii OX=3055 GN=CHLRE_03g170550v5 PE=4 SV=1	6	6	9
A0A2K3DYE5-DECOY	Cre03.g191350		?	Uncharacterized protein OS=Chlamydomonas reinhardtii OX=3055 GN=CHLRE_03g191350v5 PE=3 SV=1	10	7	4
A0A2K3DZC9-DECOY	Cre03.g201450		?	Guanylate cyclase domain-containing protein OS=Chlamydomonas reinhardtii OX=3055 GN=CHLRE_03g201450v5 PE=4 SV=1	8	5	8
A0A2K3E1G8-DECOY	Cre02.g093850		?	Cyclic nucleotide-binding domain-containing protein OS=Chlamydomonas reinhardtii OX=3055 GN=CHLRE_02g093850v5 PE=4 SV=1	11	4	6
A0A2K3E218-DECOY	Cre02.g097500		?	Protein kinase domain-containing protein OS=Chlamydomonas reinhardtii OX=3055 GN=CHLRE_02g097500v5 PE=4 SV=1	6	7	8
A0A2K3E262-DECOY (+1)	Cre02.g098600		?	Protein kinase domain-containing protein OS=Chlamydomonas reinhardtii OX=3055 GN=CHLRE_02g098600v5 PE=4 SV=1	9	7	5
A0A2K3E4F7-DECOY	Cre02.g142607		?	ULP_PROTEASE domain-containing protein OS=Chlamydomonas reinhardtii OX=3055 GN=CHLRE_02g142607v5 PE=3 SV=1	5	8	8
A0A2K3E5I9-DECOY	Cre01.g012350		?	Uncharacterized protein OS=Chlamydomonas reinhardtii OX=3055 GN=CHLRE_01g012350v5 PE=4 SV=1	7	7	7
A0A2K3E5J0-DECOY	Cre01.g012450		?	HECT-type E3 ubiquitin transferase OS=Chlamydomonas reinhardtii OX=3055 GN=CHLRE_01g012450v5 PE=4 SV=1	8	3	10
A0A2K3E5S1	Cre01.g016514	CHLRE_01g016514v5	61 kDa	Uncharacterized protein OS=Chlamydomonas reinhardtii OX=3055 GN=CHLRE_01g016514v5 PE=3 SV=1	8	10	3
A0A2K3E6I7	Cre01.g025551	CHLRE_01g025551v5	221 kDa	Uncharacterized protein OS=Chlamydomonas reinhardtii OX=3055 GN=CHLRE_01g025551v5 PE=4 SV=1	10	7	3
A0A2K3E6Y5-DECOY	Cre01.g034150		?	Uncharacterized protein OS=Chlamydomonas reinhardtii OX=3055 GN=CHLRE_01g034150v5 PE=4 SV=1	4	13	4
A0A2K3E742	Cre01.g034500	CHLRE_01g034500v5	462 kDa	Uncharacterized protein OS=Chlamydomonas reinhardtii OX=3055 GN=CHLRE_01g034500v5 PE=4 SV=1	9	6	6
A0A2K3E794	Cre01.g039250	CHLRE_01g039250v5	32 kDa	S5 DRBM domain-containing protein OS=Chlamydomonas reinhardtii OX=3055 GN=CHLRE_01g039250v5 PE=3 SV=1	6	11	4
A0A2K3E7P1-DECOY	Cre01.g044800		?	Formate C-acetyltransferase OS=Chlamydomonas reinhardtii OX=3055 GN=CHLRE_01g044800v5 PE=3 SV=1	7	7	7
A0A2K3E7U8-DECOY	Cre01.g048000		?	Uncharacterized protein OS=Chlamydomonas reinhardtii OX=3055 GN=CHLRE_01g048000v5 PE=4 SV=1	11	3	7
A0A2K3E7Y4	Cre01.g049650	CHLRE_01g049650v5	253 kDa	Kinesin motor domain-containing protein OS=Chlamydomonas reinhardtii OX=3055 GN=CHLRE_01g049650v5 PE=4 SV=1	7	7	7
A8IEW6		GAD1	37 kDa	UDP-D-glucuronic acid decarboxylase OS=Chlamydomonas reinhardtii OX=3055 GN=GAD1 PE=4 SV=1	4	12	4
A8IFZ9-DECOY			?	Tryptophan synthase OS=Chlamydomonas reinhardtii OX=3055 GN=MAA7 PE=3 SV=1	11	5	5
A8IT25		DEH1	46 kDa	Cytoplasmic DExD/H-box RNA helicase OS=Chlamydomonas reinhardtii OX=3055 GN=DEH1 PE=3 SV=1	5	12	4
A8J4Q3		RPS10	19 kDa	Ribosomal protein S10 OS=Chlamydomonas reinhardtii OX=3055 GN=RPS10 PE=4 SV=1	6	7	8
A8J6H7-DECOY	Cre17.g722750		?	Predicted protein OS=Chlamydomonas reinhardtii OX=3055 GN=CHLRE_17g722750v5 PE=4 SV=1	7	8	6
A8J6J6		ATO1	47 kDa	Acetyl-CoA acyltransferase OS=Chlamydomonas reinhardtii OX=3055 GN=ATO1 PE=3 SV=1	5	10	6
A8J7J2		CCT5	59 kDa	T-complex protein, epsilon subunit OS=Chlamydomonas reinhardtii OX=3055 GN=CCT5 PE=3 SV=1	9	4	8
Q50JT7		CrMRP2	157 kDa	Putative ABC transporter OS=Chlamydomonas reinhardtii OX=3055 GN=CrMRP2 PE=4 SV=2	12	3	6
Q695H0-DECOY			?	cGMP-dependent protein kinase OS=Chlamydomonas reinhardtii OX=3055 GN=CPKG1 PE=2 SV=1	11	6	4
Q6J4H1-DECOY			?	Adenylate kinase OS=Chlamydomonas reinhardtii OX=3055 GN=CPC1 PE=2 SV=1	10	5	6
Q8HUH0		rpoC1B	56 kDa	DNA-directed RNA polymerase subunit beta' C-terminal section OS=Chlamydomonas reinhardtii OX=3055 GN=rpoC1B PE=2 SV=1	9	7	5
A0A2K3D7T6-DECOY	Cre11.g467712		?	CBM20 domain-containing protein OS=Chlamydomonas reinhardtii OX=3055 GN=CHLRE_11g467712v5 PE=4 SV=1	11	8	2
A0A2K3CNJ5	Cre18.g749447	CHLRE_18g749447v5	99 kDa	Aspartokinase OS=Chlamydomonas reinhardtii OX=3055 GN=CHLRE_18g749447v5 PE=3 SV=1	11	8	2
A0A2K3D552	Cre12.g535851	CHLRE_12g535851v5	31 kDa	Ribosomal_L2_C domain-containing protein OS=Chlamydomonas reinhardtii OX=3055 GN=CHLRE_12g535851v5 PE=3 SV=1	2	16	3
A0A2K3DR54-DECOY	Cre06.g303171		?	Uncharacterized protein OS=Chlamydomonas reinhardtii OX=3055 GN=CHLRE_06g303171v5 PE=4 SV=1	9	6	6
A0A2K3DWD5	Cre03.g160900	CHLRE_03g160900v5	268 kDa	Uncharacterized protein OS=Chlamydomonas reinhardtii OX=3055 GN=CHLRE_03g160900v5 PE=4 SV=1	4	8	9
A0A2K3E6L0-DECOY	Cre01.g029400		?	Ion_trans domain-containing protein OS=Chlamydomonas reinhardtii OX=3055 GN=CHLRE_01g029400v5 PE=4 SV=1	12	7	2
A8I011	Cre10.g452250	CHLRE_10g452250v5	68 kDa	Predicted protein OS=Chlamydomonas reinhardtii OX=3055 GN=CHLRE_10g452250v5 PE=4 SV=1	5	12	2
A8J1C9	Cre09.g386143	CHLRE_09g386143v5	60 kDa	Predicted protein OS=Chlamydomonas reinhardtii OX=3055 GN=CHLRE_09g386143v5 PE=4 SV=1	9	8	4
D9I2J1-DECOY			?	Nicotinamide phosphoribosyltransferase OS=Chlamydomonas reinhardtii OX=3055 GN=NPT1 PE=3 SV=1	7	6	8
A0A2K3DR12-DECOY	Cre06.g302050		?	Uncharacterized protein OS=Chlamydomonas reinhardtii OX=3055 GN=CHLRE_06g302050v5 PE=4 SV=1	10	3	8
A0A2K3E215-DECOY	Cre02.g096950		?	Uncharacterized protein OS=Chlamydomonas reinhardtii OX=3055 GN=CHLRE_02g096950v5 PE=4 SV=1	8	5	8
A0A2K3E7W0	Cre01.g048150	CHLRE_01g048150v5	30 kDa	TNase-like domain-containing protein OS=Chlamydomonas reinhardtii OX=3055 GN=CHLRE_01g048150v5 PE=4 SV=1	15	2	3
A8J070-DECOY	Cre09.g392579		?	Predicted protein OS=Chlamydomonas reinhardtii OX=3055 GN=CHLRE_09g392579v5 PE=4 SV=1	8	9	4
A0A2K3DI01	Cre08.g380400	CHLRE_08g380400v5	23 kDa	HORMA domain-containing protein OS=Chlamydomonas reinhardtii OX=3055 GN=CHLRE_08g380400v5 PE=3 SV=1	17	3	1
A0A2K3D4P9-DECOY	Cre12.g529301		?	Uncharacterized protein OS=Chlamydomonas reinhardtii OX=3055 GN=CHLRE_12g529301v5 PE=4 SV=1	15	5	1
A8JCI1	Cre07.g336400	CHLRE_07g336400v5	43 kDa	Predicted protein OS=Chlamydomonas reinhardtii OX=3055 GN=CHLRE_07g336400v5 PE=4 SV=1	17	3	1
A0A2K3E1T6	Cre02.g095128	CHLRE_02g095128v5	57 kDa	Uncharacterized protein OS=Chlamydomonas reinhardtii OX=3055 GN=CHLRE_02g095128v5 PE=4 SV=1	5	8	8
A0A0M4M5H7		FLS2	114 kDa	CDK-like protein kinase OS=Chlamydomonas reinhardtii OX=3055 GN=FLS2 PE=2 SV=1	8	8	4
A0A2K3CNX5-DECOY	Cre17.g701150		?	Uncharacterized protein OS=Chlamydomonas reinhardtii OX=3055 GN=CHLRE_17g701150v5 PE=4 SV=1	8	8	4
A0A2K3CP38-DECOY	Cre17.g703750		?	Uncharacterized protein OS=Chlamydomonas reinhardtii OX=3055 GN=CHLRE_17g703750v5 PE=4 SV=1	7	8	5
A0A2K3CPD0	Cre17.g706700	CHLRE_17g706700v5	416 kDa	TRP domain-containing protein OS=Chlamydomonas reinhardtii OX=3055 GN=CHLRE_17g706700v5 PE=4 SV=1	7	9	4
A0A2K3CPJ4	Cre17.g709550	CHLRE_17g709550v5	99 kDa	Uncharacterized protein OS=Chlamydomonas reinhardtii OX=3055 GN=CHLRE_17g709550v5 PE=4 SV=1	12	4	4
A0A2K3CSE1	Cre16.g694208	CHLRE_16g694208v5	254 kDa	Uncharacterized protein OS=Chlamydomonas reinhardtii OX=3055 GN=CHLRE_16g694208v5 PE=4 SV=1	5	10	5
A0A2K3CT80 (+1)	Cre16.g656500	CHLRE_16g656500v5	138 kDa	Phospholipid-transporting ATPase OS=Chlamydomonas reinhardtii OX=3055 GN=CHLRE_16g656500v5 PE=3 SV=1	4	9	7
A0A2K3CTD1	Cre16.g658650	CHLRE_16g658650v5	183 kDa	Uncharacterized protein OS=Chlamydomonas reinhardtii OX=3055 GN=CHLRE_16g658650v5 PE=3 SV=1	7	8	5
A0A2K3CTS2	Cre16.g665100	CHLRE_16g665100v5	283 kDa	Uncharacterized protein OS=Chlamydomonas reinhardtii OX=3055 GN=CHLRE_16g665100v5 PE=4 SV=1	11	3	6
A0A2K3CUZ0	Cre16.g682550	CHLRE_16g682550v5	743 kDa	Uncharacterized protein OS=Chlamydomonas reinhardtii OX=3055 GN=CHLRE_16g682550v5 PE=4 SV=1	5	4	11
A0A2K3CVF1	Cre16.g675600	CHLRE_16g675600v5	277 kDa	SET domain-containing protein OS=Chlamydomonas reinhardtii OX=3055 GN=CHLRE_16g675600v5 PE=4 SV=1	8	6	6
A0A2K3CVK6	Cre16.g673200	CHLRE_16g673200v5	57 kDa	Uncharacterized protein OS=Chlamydomonas reinhardtii OX=3055 GN=CHLRE_16g673200v5 PE=4 SV=1	11	5	4
A0A2K3CVL7 (+2)	Cre16.g672700	CHLRE_16g672700v5	111 kDa	DUF4371 domain-containing protein OS=Chlamydomonas reinhardtii OX=3055 GN=CHLRE_16g672700v5 PE=4 SV=1	6	8	6
A0A2K3CVV3	Cre16.g677093	CHLRE_16g677093v5	69 kDa	Uncharacterized protein OS=Chlamydomonas reinhardtii OX=3055 GN=CHLRE_16g677093v5 PE=4 SV=1	8	4	8
A0A2K3CWA0	Cre16.g691440	CHLRE_16g691440v5	199 kDa	Uncharacterized protein OS=Chlamydomonas reinhardtii OX=3055 GN=CHLRE_16g691440v5 PE=4 SV=1	11	5	4
A0A2K3CX02-DECOY	Cre15.g643386		?	Ubiquitin-like domain-containing protein OS=Chlamydomonas reinhardtii OX=3055 GN=CHLRE_15g643386v5 PE=4 SV=1	9	4	7
A0A2K3CXY7	Cre14.g620600	CHLRE_14g620600v5	52 kDa	Uncharacterized protein OS=Chlamydomonas reinhardtii OX=3055 GN=CHLRE_14g620600v5 PE=4 SV=1	5	9	5
A0A2K3CZ51-DECOY	Cre13.g564250		?	Eukaryotic translation initiation factor 3 subunit A OS=Chlamydomonas reinhardtii OX=3055 GN=CHLRE_13g564250v5 PE=3 SV=1	7	5	8
A0A2K3CZA0-DECOY	Cre13.g565850		?	Coatomer subunit alpha OS=Chlamydomonas reinhardtii OX=3055 GN=CHLRE_13g565850v5 PE=4 SV=1	6	8	6
A0A2K3CZB2-DECOY	Cre13.g565900		?	Enhancer of polycomb-like protein OS=Chlamydomonas reinhardtii OX=3055 GN=CHLRE_13g565900v5 PE=3 SV=1	7	8	5
A0A2K3CZV9-DECOY	Cre13.g574350		?	Uncharacterized protein OS=Chlamydomonas reinhardtii OX=3055 GN=CHLRE_13g574350v5 PE=4 SV=1	7	3	10
A0A2K3D060	Cre13.g578100	CHLRE_13g578100v5	233 kDa	Uncharacterized protein OS=Chlamydomonas reinhardtii OX=3055 GN=CHLRE_13g578100v5 PE=3 SV=1	5	9	6
A0A2K3D0X0-DECOY	Cre13.g588201		?	RAP domain-containing protein OS=Chlamydomonas reinhardtii OX=3055 GN=CHLRE_13g588201v5 PE=4 SV=1	8	8	4
A0A2K3D134	Cre13.g591100	CHLRE_13g591100v5	232 kDa	EF-hand domain-containing protein OS=Chlamydomonas reinhardtii OX=3055 GN=CHLRE_13g591100v5 PE=4 SV=1	7	7	6
A0A2K3D1J3	Cre13.g607100	CHLRE_13g607100v5	288 kDa	Guanylate cyclase domain-containing protein OS=Chlamydomonas reinhardtii OX=3055 GN=CHLRE_13g607100v5 PE=4 SV=1	8	7	5
A0A2K3D1W5-DECOY	Cre12.g492750		?	Uncharacterized protein OS=Chlamydomonas reinhardtii OX=3055 GN=CHLRE_12g492750v5 PE=4 SV=1	4	12	4
A0A2K3D2H5-DECOY	Cre12.g512250		?	HRDC domain-containing protein OS=Chlamydomonas reinhardtii OX=3055 GN=CHLRE_12g512250v5 PE=4 SV=1	8	5	7
A0A2K3D2S9	Cre12.g507700	CHLRE_12g507700v5	193 kDa	THO complex subunit 2 OS=Chlamydomonas reinhardtii OX=3055 GN=CHLRE_12g507700v5 PE=3 SV=1	9	6	5
A0A2K3D5P8	Cre12.g557500	CHLRE_12g557500v5	203 kDa	Uncharacterized protein OS=Chlamydomonas reinhardtii OX=3055 GN=CHLRE_12g557500v5 PE=4 SV=1	9	6	5
A0A2K3D6D7	Cre12.g548050	CHLRE_12g548050v5	361 kDa	Guanylate cyclase domain-containing protein OS=Chlamydomonas reinhardtii OX=3055 GN=CHLRE_12g548050v5 PE=3 SV=1	7	8	5
A0A2K3D7L3-DECOY	Cre11.g467663		?	Uncharacterized protein OS=Chlamydomonas reinhardtii OX=3055 GN=CHLRE_11g467663v5 PE=4 SV=1	8	6	6
A0A2K3D9Q8-DECOY	Cre10.g429100		?	Prolyl-tRNA synthetase OS=Chlamydomonas reinhardtii OX=3055 GN=CHLRE_10g429100v5 PE=3 SV=1	9	4	7
A0A2K3DAH7-DECOY	Cre10.g440950		?	Uncharacterized protein OS=Chlamydomonas reinhardtii OX=3055 GN=CHLRE_10g440950v5 PE=4 SV=1	9	4	7
A0A2K3DAR3	Cre10.g444650	CHLRE_10g444650v5	250 kDa	Uncharacterized protein OS=Chlamydomonas reinhardtii OX=3055 GN=CHLRE_10g444650v5 PE=4 SV=1	4	10	6
A0A2K3DB40-DECOY	Cre10.g449700		?	Usp domain-containing protein OS=Chlamydomonas reinhardtii OX=3055 GN=CHLRE_10g449700v5 PE=4 SV=1	7	8	5
A0A2K3DBX3	Cre10.g461400	CHLRE_10g461400v5	230 kDa	Rab-GAP TBC domain-containing protein OS=Chlamydomonas reinhardtii OX=3055 GN=CHLRE_10g461400v5 PE=4 SV=1	8	7	5
A0A2K3DC24-DECOY	Cre10.g463500		?	Non-specific serine/threonine protein kinase OS=Chlamydomonas reinhardtii OX=3055 GN=CHLRE_10g463500v5 PE=4 SV=1	7	5	8
A0A2K3DC65-DECOY	Cre10.g465300		?	Guanylate cyclase domain-containing protein OS=Chlamydomonas reinhardtii OX=3055 GN=CHLRE_10g465300v5 PE=4 SV=1	9	6	5
A0A2K3DCH9	Cre09.g392867	CHLRE_09g392867v5	433 kDa	Uncharacterized protein OS=Chlamydomonas reinhardtii OX=3055 GN=CHLRE_09g392867v5 PE=4 SV=1	5	10	4
A0A2K3DD22	Cre09.g397700	CHLRE_09g397700v5	303 kDa	Uncharacterized protein OS=Chlamydomonas reinhardtii OX=3055 GN=CHLRE_09g397700v5 PE=4 SV=1	9	5	6
A0A2K3DD22-DECOY	Cre09.g397700		?	Uncharacterized protein OS=Chlamydomonas reinhardtii OX=3055 GN=CHLRE_09g397700v5 PE=4 SV=1	7	5	8
A0A2K3DEM7	Cre09.g396957	CHLRE_09g396957v5	201 kDa	Uncharacterized protein OS=Chlamydomonas reinhardtii OX=3055 GN=CHLRE_09g396957v5 PE=4 SV=1	7	5	8
A0A2K3DGK9-DECOY	Cre08.g362050		?	PAS domain-containing protein OS=Chlamydomonas reinhardtii OX=3055 GN=CHLRE_08g362050v5 PE=4 SV=1	9	8	3
A0A2K3DGN6-DECOY	Cre08.g363100		?	Uncharacterized protein OS=Chlamydomonas reinhardtii OX=3055 GN=CHLRE_08g363100v5 PE=4 SV=1	8	5	7
A0A2K3DHZ0-DECOY	Cre08.g380151		?	Histone acetyltransferase OS=Chlamydomonas reinhardtii OX=3055 GN=CHLRE_08g380151v5 PE=3 SV=1	8	5	7
A0A2K3DIJ9	Cre07.g314400	CHLRE_07g314400v5	116 kDa	DNA helicase OS=Chlamydomonas reinhardtii OX=3055 GN=CHLRE_07g314400v5 PE=4 SV=1	8	7	5
A0A2K3DJC3	Cre07.g325450	CHLRE_07g325450v5	69 kDa	Uncharacterized protein OS=Chlamydomonas reinhardtii OX=3055 GN=CHLRE_07g325450v5 PE=4 SV=1	4	12	4
A0A2K3DJG9-DECOY	Cre07.g325759		?	Protein kinase domain-containing protein (Fragment) OS=Chlamydomonas reinhardtii OX=3055 GN=CHLRE_07g325759v5 PE=4 SV=1	8	5	7
A0A2K3DJU6-DECOY	Cre07.g330350		?	Uncharacterized protein OS=Chlamydomonas reinhardtii OX=3055 GN=CHLRE_07g330350v5 PE=4 SV=1	6	5	9
A0A2K3DJY3	Cre07.g330900	CHLRE_07g330900v5	144 kDa	Uncharacterized protein OS=Chlamydomonas reinhardtii OX=3055 GN=CHLRE_07g330900v5 PE=4 SV=1	9	5	6
A0A2K3DK32	Cre07.g333535	CHLRE_07g333535v5	298 kDa	Uncharacterized protein OS=Chlamydomonas reinhardtii OX=3055 GN=CHLRE_07g333535v5 PE=4 SV=1	11	4	5
A0A2K3DK55-DECOY	Cre07.g334300		?	Uncharacterized protein OS=Chlamydomonas reinhardtii OX=3055 GN=CHLRE_07g334300v5 PE=4 SV=1	8	5	7
A0A2K3DKD0-DECOY	Cre07.g338550		?	EF-hand domain-containing protein OS=Chlamydomonas reinhardtii OX=3055 GN=CHLRE_07g338550v5 PE=4 SV=1	9	4	7
A0A2K3DKX7	Cre07.g346000	CHLRE_07g346000v5	510 kDa	Guanylate cyclase domain-containing protein OS=Chlamydomonas reinhardtii OX=3055 GN=CHLRE_07g346000v5 PE=4 SV=1	6	6	8
A0A2K3DL90-DECOY	Cre07.g350100		?	Uncharacterized protein OS=Chlamydomonas reinhardtii OX=3055 GN=CHLRE_07g350100v5 PE=3 SV=1	7	7	6
A0A2K3DLJ1	Cre07.g354650	CHLRE_07g354650v5	357 kDa	Uncharacterized protein OS=Chlamydomonas reinhardtii OX=3055 GN=CHLRE_07g354650v5 PE=4 SV=1	7	9	4
A0A2K3DMF3	Cre06.g256700	CHLRE_06g256700v5	221 kDa	Helicase ATP-binding domain-containing protein OS=Chlamydomonas reinhardtii OX=3055 GN=CHLRE_06g256700v5 PE=3 SV=1	10	7	3
A0A2K3DNB8-DECOY	Cre06.g271150		?	Uncharacterized protein OS=Chlamydomonas reinhardtii OX=3055 GN=CHLRE_06g271150v5 PE=4 SV=1	6	7	7
A0A2K3DNX1	Cre06.g278125	CHLRE_06g278125v5	139 kDa	Uncharacterized protein OS=Chlamydomonas reinhardtii OX=3055 GN=CHLRE_06g278125v5 PE=3 SV=1	11	6	3
A0A2K3DPT2	Cre06.g283500	CHLRE_06g283500v5	308 kDa	Uncharacterized protein OS=Chlamydomonas reinhardtii OX=3055 GN=CHLRE_06g283500v5 PE=4 SV=1	9	6	5
A0A2K3DQ66-DECOY	Cre06.g289450		?	UDENN domain-containing protein OS=Chlamydomonas reinhardtii OX=3055 GN=CHLRE_06g289450v5 PE=4 SV=1	9	6	5
A0A2K3DQM4	Cre06.g296850	CHLRE_06g296850v5	234 kDa	Uncharacterized protein OS=Chlamydomonas reinhardtii OX=3055 GN=CHLRE_06g296850v5 PE=4 SV=1	8	7	5
A0A2K3DRF7	Cre06.g306950	CHLRE_06g306950v5	176 kDa	Protein kinase domain-containing protein OS=Chlamydomonas reinhardtii OX=3055 GN=CHLRE_06g306950v5 PE=4 SV=1	7	7	6
A0A2K3DRF7-DECOY	Cre06.g306950		?	Protein kinase domain-containing protein OS=Chlamydomonas reinhardtii OX=3055 GN=CHLRE_06g306950v5 PE=4 SV=1	11	5	4
A0A2K3DS95 (+1)	Cre05.g245352	CHLRE_05g245352v5	556 kDa	Uncharacterized protein OS=Chlamydomonas reinhardtii OX=3055 GN=CHLRE_05g245352v5 PE=4 SV=1	8	5	6
A0A2K3DSE3	Cre05.g242858	CHLRE_05g242858v5	248 kDa	Uncharacterized protein OS=Chlamydomonas reinhardtii OX=3055 GN=CHLRE_05g242858v5 PE=4 SV=1	10	5	5
A0A2K3DSS7	Cre05.g236250	CHLRE_05g236250v5	227 kDa	WD_REPEATS_REGION domain-containing protein OS=Chlamydomonas reinhardtii OX=3055 GN=CHLRE_05g236250v5 PE=4 SV=1	6	7	7
A0A2K3DTX9-DECOY	Cre04.g213652		?	Telomerase reverse transcriptase OS=Chlamydomonas reinhardtii OX=3055 GN=CHLRE_04g213652v5 PE=3 SV=1	6	6	8
A0A2K3DUX9	Cre04.g229550	CHLRE_04g229550v5	414 kDa	Uncharacterized protein OS=Chlamydomonas reinhardtii OX=3055 GN=CHLRE_04g229550v5 PE=4 SV=1	9	4	7
A0A2K3DVJ3	Cre03.g148250	CHLRE_03g148250v5	365 kDa	PHD-type domain-containing protein OS=Chlamydomonas reinhardtii OX=3055 GN=CHLRE_03g148250v5 PE=4 SV=1	6	7	7
A0A2K3DY02-DECOY	Cre03.g185050		?	TPH domain-containing protein OS=Chlamydomonas reinhardtii OX=3055 GN=CHLRE_03g185050v5 PE=4 SV=1	5	9	6
A0A2K3DZB0-DECOY	Cre03.g202100		?	Uncharacterized protein OS=Chlamydomonas reinhardtii OX=3055 GN=CHLRE_03g202100v5 PE=4 SV=1	8	6	6
A0A2K3E1B2	Cre02.g092076	CHLRE_02g092076v5	462 kDa	Uncharacterized protein OS=Chlamydomonas reinhardtii OX=3055 GN=CHLRE_02g092076v5 PE=4 SV=1	5	8	7
A0A2K3E1J3-DECOY	Cre02.g095077		?	Uncharacterized protein OS=Chlamydomonas reinhardtii OX=3055 GN=CHLRE_02g095077v5 PE=4 SV=1	10	3	7
A0A2K3E2Q2 (+2)	Cre02.g107400	CHLRE_02g107400v5	128 kDa	Uncharacterized protein OS=Chlamydomonas reinhardtii OX=3055 GN=CHLRE_02g107400v5 PE=4 SV=1	7	7	6
A0A2K3E3R2	Cre02.g146450	CHLRE_02g146450v5	255 kDa	Guanylate cyclase domain-containing protein OS=Chlamydomonas reinhardtii OX=3055 GN=CHLRE_02g146450v5 PE=3 SV=1	6	6	8
A0A2K3E4T5	Cre01.g001300	CHLRE_01g001300v5	501 kDa	Uncharacterized protein OS=Chlamydomonas reinhardtii OX=3055 GN=CHLRE_01g001300v5 PE=4 SV=1	11	5	4
A0A2K3E5A0	Cre01.g009250	CHLRE_01g009250v5	177 kDa	DNA topoisomerase 2 OS=Chlamydomonas reinhardtii OX=3055 GN=CHLRE_01g009250v5 PE=3 SV=1	5	9	6
A0A2K3E5C0	Cre01.g009700	CHLRE_01g009700v5	221 kDa	PPM-type phosphatase domain-containing protein OS=Chlamydomonas reinhardtii OX=3055 GN=CHLRE_01g009700v5 PE=3 SV=1	8	5	7
A0A2K3E676-DECOY	Cre01.g022350		?	Uncharacterized protein OS=Chlamydomonas reinhardtii OX=3055 GN=CHLRE_01g022350v5 PE=4 SV=1	6	6	8
A0A2K3E6H6	Cre01.g027950	CHLRE_01g027950v5	72 kDa	Uncharacterized protein OS=Chlamydomonas reinhardtii OX=3055 GN=CHLRE_01g027950v5 PE=4 SV=1	9	7	4
A0A2K3E6I7-DECOY	Cre01.g025551		?	Uncharacterized protein OS=Chlamydomonas reinhardtii OX=3055 GN=CHLRE_01g025551v5 PE=4 SV=1	7	5	8
A0A2K3E7R0-DECOY	Cre01.g045500		?	Uncharacterized protein OS=Chlamydomonas reinhardtii OX=3055 GN=CHLRE_01g045500v5 PE=4 SV=1	7	5	8
A0A2K3E7V5	Cre01.g047001	CHLRE_01g047001v5	25 kDa	Uncharacterized protein OS=Chlamydomonas reinhardtii OX=3055 GN=CHLRE_01g047001v5 PE=4 SV=1	8	5	7
A0A2K3E8A8-DECOY	Cre01.g054800		?	Uncharacterized protein OS=Chlamydomonas reinhardtii OX=3055 GN=CHLRE_01g054800v5 PE=4 SV=1	4	10	6
A8HPI1		AGK1	36 kDa	Acetylglutamate kinase-like protein OS=Chlamydomonas reinhardtii OX=3055 GN=AGK1 PE=3 SV=1	6	8	6
A8HW56-DECOY			?	Flagellar associated protein OS=Chlamydomonas reinhardtii OX=3055 GN=CDC48 PE=4 SV=1	8	8	4
A8HXB8		FAP71	32 kDa	Flagellar associated protein OS=Chlamydomonas reinhardtii OX=3055 GN=FAP71 PE=4 SV=1	6	10	4
A8ISZ1	Cre04.g222700	CHLRE_04g222700v5	115 kDa	Elongation factor EF-3 OS=Chlamydomonas reinhardtii OX=3055 GN=CHLRE_04g222700v5 PE=3 SV=1	7	6	7
A8IYK1-DECOY			?	Alpha-1,4 glucan phosphorylase OS=Chlamydomonas reinhardtii OX=3055 GN=PHOB PE=3 SV=1	7	4	9
A8IZZ4		UBQ2	17 kDa	Bi-ubiquitin OS=Chlamydomonas reinhardtii OX=3055 GN=UBQ2 PE=2 SV=1	7	6	7
Q4JLR9	Cre12.g508150	CHLRE_12g508150v5	124 kDa	Chromatin-remodelling complex ATPase ISWI2 OS=Chlamydomonas reinhardtii OX=3055 GN=CHLRE_12g508150v5 PE=3 SV=1	4	9	6
Q6VTH1		Cds1	111 kDa	ATP-binding cassette half-transporter cadmium sensitive 1 OS=Chlamydomonas reinhardtii OX=3055 GN=Cds1 PE=2 SV=1	8	7	5
A0A2K3CXA7-DECOY	Cre14.g612000		?	Protein kinase domain-containing protein OS=Chlamydomonas reinhardtii OX=3055 GN=CHLRE_14g612000v5 PE=4 SV=1	9	9	2
A0A2K3CYE6-DECOY	Cre14.g627150		?	NFACT-R_1 domain-containing protein OS=Chlamydomonas reinhardtii OX=3055 GN=CHLRE_14g627150v5 PE=4 SV=1	12	6	2
A0A2K3DQW9	Cre06.g300500	CHLRE_06g300500v5	172 kDa	Uncharacterized protein OS=Chlamydomonas reinhardtii OX=3055 GN=CHLRE_06g300500v5 PE=4 SV=1	11	7	2
A0A2K3E2V0-DECOY	Cre02.g109501		?	Uncharacterized protein OS=Chlamydomonas reinhardtii OX=3055 GN=CHLRE_02g109501v5 PE=4 SV=1	7	7	6
A0A2K3E745	Cre01.g036250	CHLRE_01g036250v5	233 kDa	Protein kinase domain-containing protein OS=Chlamydomonas reinhardtii OX=3055 GN=CHLRE_01g036250v5 PE=4 SV=1	2	8	10
A8ICK6		PRX6	21 kDa	Thioredoxin-dependent peroxiredoxin OS=Chlamydomonas reinhardtii OX=3055 GN=PRX6 PE=4 SV=1	7	8	5
A8IZZ9		PAT2	85 kDa	Phosphate acetyltransferase OS=Chlamydomonas reinhardtii OX=3055 GN=PAT2 PE=4 SV=1	12	6	2
A8JHR9		GAP1a	40 kDa	Glyceraldehyde-3-phosphate dehydrogenase OS=Chlamydomonas reinhardtii OX=3055 GN=GAP1a|GAP1b PE=3 SV=1	8	9	3
Q3HTK4		PHC3	47 kDa	Cell wall protein pherophorin-C3 OS=Chlamydomonas reinhardtii OX=3055 GN=PHC3 PE=2 SV=1	12	6	2
A0A2K3D6L9-DECOY	Cre12.g544700		?	PUM-HD domain-containing protein OS=Chlamydomonas reinhardtii OX=3055 GN=CHLRE_12g544700v5 PE=4 SV=1	5	9	6
A0A2K3DM93-DECOY	Cre06.g254917		?	Uncharacterized protein OS=Chlamydomonas reinhardtii OX=3055 GN=CHLRE_06g254917v5 PE=4 SV=1	11	2	7
A0A2K3E857-DECOY	Cre01.g052750		?	TRP domain-containing protein OS=Chlamydomonas reinhardtii OX=3055 GN=CHLRE_01g052750v5 PE=4 SV=1	9	2	9
A0A2K3CP98 (+2)	Cre17.g706050	CHLRE_17g706050v5	501 kDa	Uncharacterized protein OS=Chlamydomonas reinhardtii OX=3055 GN=CHLRE_17g706050v5 PE=4 SV=1	1	9	9
A0A2K3DCJ3	Cre09.g405050	CHLRE_09g405050v5	30 kDa	Uncharacterized protein OS=Chlamydomonas reinhardtii OX=3055 GN=CHLRE_09g405050v5 PE=3 SV=1	2	12	6
A0A2K3D182-DECOY	Cre13.g603250		?	Uncharacterized protein OS=Chlamydomonas reinhardtii OX=3055 GN=CHLRE_13g603250v5 PE=4 SV=1	10	9	1
A0A2K3DEX2-DECOY	Cre09.g399960		?	Reverse transcriptase domain-containing protein OS=Chlamydomonas reinhardtii OX=3055 GN=CHLRE_09g399960v5 PE=4 SV=1	6	10	4
A0A2K3D2P8-DECOY	Cre12.g508853		?	RING-type domain-containing protein OS=Chlamydomonas reinhardtii OX=3055 GN=CHLRE_12g508853v5 PE=4 SV=1	7	4	9
A0A2K3E0I1	Cre02.g080600	CHLRE_02g080600v5	75 kDa	Uncharacterized protein OS=Chlamydomonas reinhardtii OX=3055 GN=CHLRE_02g080600v5 PE=3 SV=1	9	6	5
A0A2K3CVP9-DECOY	Cre16.g671600		?	Uncharacterized protein OS=Chlamydomonas reinhardtii OX=3055 GN=CHLRE_16g671600v5 PE=4 SV=1	12	0	6
A0A2K3CMT5	Cre43.g760497	CHLRE_43g760497v5	29 kDa	Uncharacterized protein (Fragment) OS=Chlamydomonas reinhardtii OX=3055 GN=CHLRE_43g760497v5 PE=4 SV=1	4	10	5
A0A2K3CPG0	Cre17.g708500	CHLRE_17g708500v5	367 kDa	Uncharacterized protein OS=Chlamydomonas reinhardtii OX=3055 GN=CHLRE_17g708500v5 PE=4 SV=1	3	9	7
A0A2K3CQS6-DECOY	Cre17.g728250		?	Uncharacterized protein OS=Chlamydomonas reinhardtii OX=3055 GN=CHLRE_17g728250v5 PE=3 SV=1	6	7	6
A0A2K3CQU9	Cre17.g729000	CHLRE_17g729000v5	377 kDa	Uncharacterized protein OS=Chlamydomonas reinhardtii OX=3055 GN=CHLRE_17g729000v5 PE=4 SV=1	7	8	4
A0A2K3CQW7	Cre17.g729700	CHLRE_17g729700v5	169 kDa	Foie-gras_1 domain-containing protein OS=Chlamydomonas reinhardtii OX=3055 GN=CHLRE_17g729700v5 PE=4 SV=1	10	6	3
A0A2K3CRU7-DECOY	Cre17.g742000		?	Uncharacterized protein OS=Chlamydomonas reinhardtii OX=3055 GN=CHLRE_17g742000v5 PE=4 SV=1	8	3	8
A0A2K3CSZ7	Cre16.g653300	CHLRE_16g653300v5	90 kDa	BZIP domain-containing protein OS=Chlamydomonas reinhardtii OX=3055 GN=CHLRE_16g653300v5 PE=4 SV=1	5	6	8
A0A2K3CT82	Cre16.g656350	CHLRE_16g656350v5	316 kDa	Uncharacterized protein OS=Chlamydomonas reinhardtii OX=3055 GN=CHLRE_16g656350v5 PE=4 SV=1	10	5	4
A0A2K3CTK2	Cre16.g661400	CHLRE_16g661400v5	451 kDa	Uncharacterized protein OS=Chlamydomonas reinhardtii OX=3055 GN=CHLRE_16g661400v5 PE=4 SV=1	3	10	6
A0A2K3CU63-DECOY	Cre16.g689950		?	PRT_C domain-containing protein OS=Chlamydomonas reinhardtii OX=3055 GN=CHLRE_16g689950v5 PE=4 SV=1	4	8	7
A0A2K3CUN5-DECOY	Cre16.g686950		?	AAA domain-containing protein OS=Chlamydomonas reinhardtii OX=3055 GN=CHLRE_16g686950v5 PE=4 SV=1	7	8	4
A0A2K3CVQ0-DECOY	Cre16.g671700		?	Guanylate cyclase domain-containing protein OS=Chlamydomonas reinhardtii OX=3055 GN=CHLRE_16g671700v5 PE=4 SV=1	6	7	6
A0A2K3CXC4-DECOY	Cre14.g612700		?	Uncharacterized protein OS=Chlamydomonas reinhardtii OX=3055 GN=CHLRE_14g612700v5 PE=3 SV=1	6	5	8
A0A2K3CXH6	Cre14.g614850	CHLRE_14g614850v5	214 kDa	Uncharacterized protein OS=Chlamydomonas reinhardtii OX=3055 GN=CHLRE_14g614850v5 PE=4 SV=1	4	7	8
A0A2K3CXW4	Cre14.g619700	CHLRE_14g619700v5	81 kDa	Uncharacterized protein OS=Chlamydomonas reinhardtii OX=3055 GN=CHLRE_14g619700v5 PE=4 SV=1	4	6	9
A0A2K3CZC9	Cre13.g567050	CHLRE_13g567050v5	131 kDa	Reverse transcriptase domain-containing protein OS=Chlamydomonas reinhardtii OX=3055 GN=CHLRE_13g567050v5 PE=4 SV=1	7	6	6
A0A2K3CZL3	Cre13.g569700	CHLRE_13g569700v5	124 kDa	Uncharacterized protein OS=Chlamydomonas reinhardtii OX=3055 GN=CHLRE_13g569700v5 PE=4 SV=1	4	7	8
A0A2K3D075-DECOY	Cre13.g578051		?	Uncharacterized protein OS=Chlamydomonas reinhardtii OX=3055 GN=CHLRE_13g578051v5 PE=4 SV=1	6	8	5
A0A2K3D0L8	Cre13.g584450	CHLRE_13g584450v5	943 kDa	Uncharacterized protein OS=Chlamydomonas reinhardtii OX=3055 GN=CHLRE_13g584450v5 PE=4 SV=1	5	9	5
A0A2K3D1G6	Cre13.g605900	CHLRE_13g605900v5	345 kDa	Uncharacterized protein OS=Chlamydomonas reinhardtii OX=3055 GN=CHLRE_13g605900v5 PE=4 SV=1	8	4	7
A0A2K3D240-DECOY (+1)	Cre12.g490950		?	DUF4371 domain-containing protein OS=Chlamydomonas reinhardtii OX=3055 GN=CHLRE_12g490950v5 PE=4 SV=1	5	7	7
A0A2K3D2F4-DECOY	Cre12.g486650		?	Uncharacterized protein OS=Chlamydomonas reinhardtii OX=3055 GN=CHLRE_12g486650v5 PE=4 SV=1	7	5	7
A0A2K3D2Z5	Cre12.g505350	CHLRE_12g505350v5	124 kDa	Calcium-transporting ATPase OS=Chlamydomonas reinhardtii OX=3055 GN=CHLRE_12g505350v5 PE=3 SV=1	8	4	7
A0A2K3D3M4-DECOY	Cre12.g513852		?	Uncharacterized protein OS=Chlamydomonas reinhardtii OX=3055 GN=CHLRE_12g513852v5 PE=4 SV=1	7	9	3
A0A2K3D3N5	Cre12.g514950	CHLRE_12g514950v5	177 kDa	SF4 helicase domain-containing protein OS=Chlamydomonas reinhardtii OX=3055 GN=CHLRE_12g514950v5 PE=4 SV=1	8	7	4
A0A2K3D470	Cre12.g523050	CHLRE_12g523050v5	257 kDa	1-phosphatidylinositol-3-phosphate 5-kinase OS=Chlamydomonas reinhardtii OX=3055 GN=CHLRE_12g523050v5 PE=4 SV=1	8	8	3
A0A2K3D470-DECOY	Cre12.g523050		?	1-phosphatidylinositol-3-phosphate 5-kinase OS=Chlamydomonas reinhardtii OX=3055 GN=CHLRE_12g523050v5 PE=4 SV=1	6	6	7
A0A2K3D4C5-DECOY	Cre12.g525050		?	SMC_N domain-containing protein OS=Chlamydomonas reinhardtii OX=3055 GN=CHLRE_12g525050v5 PE=3 SV=1	10	4	5
A0A2K3D574-DECOY	Cre12.g536600		?	Uncharacterized protein OS=Chlamydomonas reinhardtii OX=3055 GN=CHLRE_12g536600v5 PE=4 SV=1	8	7	4
A0A2K3D5A0	Cre12.g537671	CHLRE_12g537671v5	362 kDa	Uncharacterized protein OS=Chlamydomonas reinhardtii OX=3055 GN=CHLRE_12g537671v5 PE=4 SV=1	8	7	4
A0A2K3D5Y0	Cre12.g553900	CHLRE_12g553900v5	201 kDa	Cyclic nucleotide-binding domain-containing protein OS=Chlamydomonas reinhardtii OX=3055 GN=CHLRE_12g553900v5 PE=4 SV=1	5	8	6
A0A2K3D616	Cre12.g552650	CHLRE_12g552650v5	324 kDa	Uncharacterized protein OS=Chlamydomonas reinhardtii OX=3055 GN=CHLRE_12g552650v5 PE=4 SV=1	8	7	4
A0A2K3D647	Cre12.g551352	CHLRE_12g551352v5	38 kDa	Uncharacterized protein OS=Chlamydomonas reinhardtii OX=3055 GN=CHLRE_12g551352v5 PE=4 SV=1	8	5	6
A0A2K3D748	Cre12.g556653	CHLRE_12g556653v5	322 kDa	Uncharacterized protein OS=Chlamydomonas reinhardtii OX=3055 GN=CHLRE_12g556653v5 PE=4 SV=1	8	5	6
A0A2K3D7N7	Cre11.g467678	CHLRE_11g467678v5	257 kDa	Uncharacterized protein OS=Chlamydomonas reinhardtii OX=3055 GN=CHLRE_11g467678v5 PE=3 SV=1	4	8	7
A0A2K3D8B9	Cre11.g475600	CHLRE_11g475600v5	368 kDa	Uncharacterized protein OS=Chlamydomonas reinhardtii OX=3055 GN=CHLRE_11g475600v5 PE=4 SV=1	10	4	5
A0A2K3D8G7	Cre11.g477450	CHLRE_11g477450v5	591 kDa	Protein kinase domain-containing protein OS=Chlamydomonas reinhardtii OX=3055 GN=CHLRE_11g477450v5 PE=4 SV=1	5	5	9
A0A2K3D8Z7-DECOY	Cre10.g418800		?	Uncharacterized protein OS=Chlamydomonas reinhardtii OX=3055 GN=CHLRE_10g418800v5 PE=4 SV=1	5	8	6
A0A2K3D9L6	Cre10.g427850	CHLRE_10g427850v5	357 kDa	Uncharacterized protein OS=Chlamydomonas reinhardtii OX=3055 GN=CHLRE_10g427850v5 PE=4 SV=1	4	9	6
A0A2K3DA68 (+1)	Cre10.g436100	CHLRE_10g436100v5	112 kDa	Protein kinase domain-containing protein OS=Chlamydomonas reinhardtii OX=3055 GN=CHLRE_10g436100v5 PE=4 SV=1	6	8	5
A0A2K3DAA3	Cre10.g437450	CHLRE_10g437450v5	49 kDa	Uncharacterized protein OS=Chlamydomonas reinhardtii OX=3055 GN=CHLRE_10g437450v5 PE=4 SV=1	4	10	5
A0A2K3DAI3-DECOY	Cre10.g441200		?	HTH La-type RNA-binding domain-containing protein OS=Chlamydomonas reinhardtii OX=3055 GN=CHLRE_10g441200v5 PE=4 SV=1	3	7	9
A0A2K3DAM3-DECOY	Cre10.g442850		?	Omega-protein OS=Chlamydomonas reinhardtii OX=3055 GN=CHLRE_10g442850v5 PE=3 SV=1	7	6	6
A0A2K3DAN2-DECOY	Cre10.g443350		?	Uncharacterized protein OS=Chlamydomonas reinhardtii OX=3055 GN=CHLRE_10g443350v5 PE=4 SV=1	7	7	5
A0A2K3DAN5	Cre10.g443550	CHLRE_10g443550v5	117 kDa	Protein-serine/threonine phosphatase OS=Chlamydomonas reinhardtii OX=3055 GN=CHLRE_10g443550v5 PE=3 SV=1	5	8	6
A0A2K3DAR3-DECOY	Cre10.g444650		?	Uncharacterized protein OS=Chlamydomonas reinhardtii OX=3055 GN=CHLRE_10g444650v5 PE=4 SV=1	5	6	8
A0A2K3DAV3-DECOY	Cre10.g445650		?	Structural maintenance of chromosomes protein OS=Chlamydomonas reinhardtii OX=3055 GN=CHLRE_10g445650v5 PE=3 SV=1	11	3	5
A0A2K3DAX3-DECOY	Cre10.g446650		?	Uncharacterized protein OS=Chlamydomonas reinhardtii OX=3055 GN=CHLRE_10g446650v5 PE=4 SV=1	3	7	9
A0A2K3DB70-DECOY	Cre10.g451250		?	Uncharacterized protein OS=Chlamydomonas reinhardtii OX=3055 GN=CHLRE_10g451250v5 PE=4 SV=1	8	3	8
A0A2K3DBH9-DECOY	Cre10.g455750		?	Uncharacterized protein OS=Chlamydomonas reinhardtii OX=3055 GN=CHLRE_10g455750v5 PE=3 SV=1	8	8	3
A0A2K3DD77	Cre09.g396100	CHLRE_09g396100v5	18 kDa	DUF3707 domain-containing protein OS=Chlamydomonas reinhardtii OX=3055 GN=CHLRE_09g396100v5 PE=4 SV=1	6	7	6
A0A2K3DDQ6-DECOY	Cre09.g387750		?	Uncharacterized protein OS=Chlamydomonas reinhardtii OX=3055 GN=CHLRE_09g387750v5 PE=4 SV=1	7	3	9
A0A2K3DE29-DECOY	Cre09.g390319		?	SEC7 domain-containing protein OS=Chlamydomonas reinhardtii OX=3055 GN=CHLRE_09g390319v5 PE=4 SV=1	6	7	6
A0A2K3DEN8-DECOY	Cre09.g397142		?	Ion_trans domain-containing protein OS=Chlamydomonas reinhardtii OX=3055 GN=CHLRE_09g397142v5 PE=4 SV=1	7	8	4
A0A2K3DEP5-DECOY	Cre09.g397031		?	Uncharacterized protein OS=Chlamydomonas reinhardtii OX=3055 GN=CHLRE_09g397031v5 PE=3 SV=1	10	4	5
A0A2K3DEV2 (+1)	Cre09.g399663	CHLRE_09g399663v5	264 kDa	PAS domain-containing protein OS=Chlamydomonas reinhardtii OX=3055 GN=CHLRE_09g399663v5 PE=4 SV=1	6	8	5
A0A2K3DEV8	Cre09.g399215	CHLRE_09g399215v5	138 kDa	EF-hand domain-containing protein OS=Chlamydomonas reinhardtii OX=3055 GN=CHLRE_09g399215v5 PE=4 SV=1	5	8	6
A0A2K3DF27	Cre09.g401923	CHLRE_09g401923v5	78 kDa	Uncharacterized protein OS=Chlamydomonas reinhardtii OX=3055 GN=CHLRE_09g401923v5 PE=4 SV=1	5	8	6
A0A2K3DG07	Cre09.g416250	CHLRE_09g416250v5	160 kDa	Myosin motor domain-containing protein OS=Chlamydomonas reinhardtii OX=3055 GN=CHLRE_09g416250v5 PE=3 SV=1	8	6	5
A0A2K3DGA4	Cre08.g358580	CHLRE_08g358580v5	128 kDa	Carbamoyl-phosphate synthase (glutamine-hydrolyzing) OS=Chlamydomonas reinhardtii OX=3055 GN=CHLRE_08g358580v5 PE=3 SV=1	7	7	5
A0A2K3DGB6-DECOY	Cre08.g358575		?	ANK_REP_REGION domain-containing protein OS=Chlamydomonas reinhardtii OX=3055 GN=CHLRE_08g358575v5 PE=4 SV=1	7	7	5
A0A2K3DGQ3-DECOY	Cre08.g364000		?	WD_REPEATS_REGION domain-containing protein OS=Chlamydomonas reinhardtii OX=3055 GN=CHLRE_08g364000v5 PE=4 SV=1	8	6	5
A0A2K3DI38-DECOY	Cre08.g382150		?	Uncharacterized protein OS=Chlamydomonas reinhardtii OX=3055 GN=CHLRE_08g382150v5 PE=4 SV=1	7	9	3
A0A2K3DIY0	Cre07.g319300	CHLRE_07g319300v5	166 kDa	PPDK_N domain-containing protein OS=Chlamydomonas reinhardtii OX=3055 GN=CHLRE_07g319300v5 PE=3 SV=1	8	5	6
A0A2K3DIZ7-DECOY	Cre07.g320200		?	Uncharacterized protein OS=Chlamydomonas reinhardtii OX=3055 GN=CHLRE_07g320200v5 PE=4 SV=1	8	8	3
A0A2K3DJ87	Cre07.g324050	CHLRE_07g324050v5	85 kDa	CULLIN_2 domain-containing protein OS=Chlamydomonas reinhardtii OX=3055 GN=CHLRE_07g324050v5 PE=3 SV=1	8	6	5
A0A2K3DK06	Cre07.g332600	CHLRE_07g332600v5	441 kDa	Uncharacterized protein OS=Chlamydomonas reinhardtii OX=3055 GN=CHLRE_07g332600v5 PE=4 SV=1	7	4	8
A0A2K3DKF2-DECOY	Cre07.g338950		?	Uncharacterized protein OS=Chlamydomonas reinhardtii OX=3055 GN=CHLRE_07g338950v5 PE=4 SV=1	11	4	4
A0A2K3DKH4-DECOY	Cre07.g340450		?	Uncharacterized protein OS=Chlamydomonas reinhardtii OX=3055 GN=CHLRE_07g340450v5 PE=4 SV=1	6	9	4
A0A2K3DKU8	Cre07.g344050	CHLRE_07g344050v5	148 kDa	WD_REPEATS_REGION domain-containing protein OS=Chlamydomonas reinhardtii OX=3055 GN=CHLRE_07g344050v5 PE=4 SV=1	8	5	6
A0A2K3DL77-DECOY	Cre07.g349100		?	RNA helicase OS=Chlamydomonas reinhardtii OX=3055 GN=CHLRE_07g349100v5 PE=4 SV=1	6	4	9
A0A2K3DLZ7-DECOY	Cre06.g250902		?	5-methyltetrahydrofolate--homocysteine methyltransferase OS=Chlamydomonas reinhardtii OX=3055 GN=CHLRE_06g250902v5 PE=3 SV=1	11	3	5
A0A2K3DN58	Cre06.g268700	CHLRE_06g268700v5	93 kDa	Uncharacterized protein OS=Chlamydomonas reinhardtii OX=3055 GN=CHLRE_06g268700v5 PE=4 SV=1	6	6	7
A0A2K3DPK1	Cre06.g280050	CHLRE_06g280050v5	197 kDa	Uncharacterized protein OS=Chlamydomonas reinhardtii OX=3055 GN=CHLRE_06g280050v5 PE=4 SV=1	5	4	9
A0A2K3DT03	Cre05.g238650	CHLRE_05g238650v5	58 kDa	Uncharacterized protein OS=Chlamydomonas reinhardtii OX=3055 GN=CHLRE_05g238650v5 PE=4 SV=1	8	5	6
A0A2K3DTF4-DECOY	Cre04.g217914		?	WD_REPEATS_REGION domain-containing protein OS=Chlamydomonas reinhardtii OX=3055 GN=CHLRE_04g217914v5 PE=4 SV=1	3	9	7
A0A2K3DUN1-DECOY	Cre04.g226650		?	MYND-type domain-containing protein OS=Chlamydomonas reinhardtii OX=3055 GN=CHLRE_04g226650v5 PE=4 SV=1	6	6	7
A0A2K3DVB2-DECOY	Cre03.g145187		?	Uncharacterized protein OS=Chlamydomonas reinhardtii OX=3055 GN=CHLRE_03g145187v5 PE=4 SV=1	6	6	7
A0A2K3DVK5	Cre03.g148900	CHLRE_03g148900v5	192 kDa	Flavin-containing monooxygenase OS=Chlamydomonas reinhardtii OX=3055 GN=CHLRE_03g148900v5 PE=3 SV=1	8	7	4
A0A2K3DVQ5	Cre03.g150900	CHLRE_03g150900v5	70 kDa	Uncharacterized protein OS=Chlamydomonas reinhardtii OX=3055 GN=CHLRE_03g150900v5 PE=4 SV=1	7	8	4
A0A2K3DVQ9	Cre03.g150800	CHLRE_03g150800v5	223 kDa	Uncharacterized protein OS=Chlamydomonas reinhardtii OX=3055 GN=CHLRE_03g150800v5 PE=4 SV=1	11	5	3
A0A2K3DWT4-DECOY	Cre03.g167200		?	ADP-ribosyl cyclase/cyclic ADP-ribose hydrolase OS=Chlamydomonas reinhardtii OX=3055 GN=CHLRE_03g167200v5 PE=3 SV=1	10	6	3
A0A2K3DXT9	Cre03.g182200	CHLRE_03g182200v5	274 kDa	Guanylate cyclase domain-containing protein OS=Chlamydomonas reinhardtii OX=3055 GN=CHLRE_03g182200v5 PE=4 SV=1	11	5	3
A0A2K3DXX2-DECOY	Cre03.g183700		?	1,3-beta-glucan synthase OS=Chlamydomonas reinhardtii OX=3055 GN=CHLRE_03g183700v5 PE=3 SV=1	7	4	8
A0A2K3DY21-DECOY	Cre03.g185500		?	Inositol hexakisphosphate and diphosphoinositol-pentakisphosphate kinase OS=Chlamydomonas reinhardtii OX=3055 GN=CHLRE_03g185500v5 PE=3 SV=1	11	4	4
A0A2K3DY59	Cre03.g187400	CHLRE_03g187400v5	289 kDa	Uncharacterized protein OS=Chlamydomonas reinhardtii OX=3055 GN=CHLRE_03g187400v5 PE=4 SV=1	9	6	4
A0A2K3DY72-DECOY	Cre03.g189150		?	Uncharacterized protein OS=Chlamydomonas reinhardtii OX=3055 GN=CHLRE_03g189150v5 PE=4 SV=1	11	5	3
A0A2K3DYD0-DECOY	Cre03.g191900		?	Uncharacterized protein OS=Chlamydomonas reinhardtii OX=3055 GN=CHLRE_03g191900v5 PE=3 SV=1	3	8	8
A0A2K3DYE9	Cre03.g192450	CHLRE_03g192450v5	416 kDa	Guanylate cyclase domain-containing protein OS=Chlamydomonas reinhardtii OX=3055 GN=CHLRE_03g192450v5 PE=4 SV=1	8	7	4
A0A2K3DZ90	Cre03.g202900	CHLRE_03g202900v5	224 kDa	Uncharacterized protein OS=Chlamydomonas reinhardtii OX=3055 GN=CHLRE_03g202900v5 PE=4 SV=1	7	9	3
A0A2K3DZA7	Cre03.g202000	CHLRE_03g202000v5	206 kDa	Kinesin motor domain-containing protein OS=Chlamydomonas reinhardtii OX=3055 GN=CHLRE_03g202000v5 PE=3 SV=1	6	5	8
A0A2K3DZD8-DECOY	Cre03.g200600		?	Kinesin motor domain-containing protein OS=Chlamydomonas reinhardtii OX=3055 GN=CHLRE_03g200600v5 PE=3 SV=1	8	7	4
A0A2K3DZD9-DECOY	Cre03.g201100		?	AAA domain-containing protein OS=Chlamydomonas reinhardtii OX=3055 GN=CHLRE_03g201100v5 PE=4 SV=1	7	8	4
A0A2K3DZI2	Cre03.g199500	CHLRE_03g199500v5	51 kDa	Uncharacterized protein OS=Chlamydomonas reinhardtii OX=3055 GN=CHLRE_03g199500v5 PE=1 SV=1	8	6	5
A0A2K3DZY7	Cre02.g073450	CHLRE_02g073450v5	149 kDa	Uncharacterized protein OS=Chlamydomonas reinhardtii OX=3055 GN=CHLRE_02g073450v5 PE=4 SV=1	5	7	7
A0A2K3E0B3-DECOY	Cre02.g078400		?	Uncharacterized protein OS=Chlamydomonas reinhardtii OX=3055 GN=CHLRE_02g078400v5 PE=4 SV=1	6	9	4
A0A2K3E0G2	Cre02.g079550	CHLRE_02g079550v5	91 kDa	Uncharacterized protein OS=Chlamydomonas reinhardtii OX=3055 GN=CHLRE_02g079550v5 PE=4 SV=1	11	5	3
A0A2K3E0Z8-DECOY	Cre02.g086650		?	Structural maintenance of chromosomes protein OS=Chlamydomonas reinhardtii OX=3055 GN=CHLRE_02g086650v5 PE=3 SV=1	7	8	4
A0A2K3E1K7-DECOY	Cre02.g095048		?	Uncharacterized protein OS=Chlamydomonas reinhardtii OX=3055 GN=CHLRE_02g095048v5 PE=4 SV=1	5	5	9
A0A2K3E248-DECOY	Cre02.g099100		?	Uncharacterized protein OS=Chlamydomonas reinhardtii OX=3055 GN=CHLRE_02g099100v5 PE=4 SV=1	7	4	8
A0A2K3E2B8-DECOY	Cre02.g101400		?	Clathrin heavy chain OS=Chlamydomonas reinhardtii OX=3055 GN=CHLRE_02g101400v5 PE=3 SV=1	8	5	6
A0A2K3E3P6	Cre02.g146600	CHLRE_02g146600v5	53 kDa	MHD domain-containing protein OS=Chlamydomonas reinhardtii OX=3055 GN=CHLRE_02g146600v5 PE=3 SV=1	5	9	5
A0A2K3E3T3	Cre02.g144950	CHLRE_02g144950v5	110 kDa	Cyclic nucleotide-binding domain-containing protein OS=Chlamydomonas reinhardtii OX=3055 GN=CHLRE_02g144950v5 PE=3 SV=1	8	3	8
A0A2K3E5C0-DECOY	Cre01.g009700		?	PPM-type phosphatase domain-containing protein OS=Chlamydomonas reinhardtii OX=3055 GN=CHLRE_01g009700v5 PE=3 SV=1	10	6	3
A0A2K3E5R0-DECOY	Cre01.g015600		?	Uncharacterized protein OS=Chlamydomonas reinhardtii OX=3055 GN=CHLRE_01g015600v5 PE=3 SV=1	11	4	4
A0A2K3E6J8-DECOY	Cre01.g027400		?	Uncharacterized protein OS=Chlamydomonas reinhardtii OX=3055 GN=CHLRE_01g027400v5 PE=4 SV=1	10	5	3
A0A2K3E6N8-DECOY	Cre01.g030500		?	Guanylate cyclase domain-containing protein OS=Chlamydomonas reinhardtii OX=3055 GN=CHLRE_01g030500v5 PE=4 SV=1	9	5	5
A0A2K3E7I9	Cre01.g041500	CHLRE_01g041500v5	145 kDa	Uncharacterized protein OS=Chlamydomonas reinhardtii OX=3055 GN=CHLRE_01g041500v5 PE=4 SV=1	8	6	5
A0A2K3E7U8	Cre01.g048000	CHLRE_01g048000v5	193 kDa	Uncharacterized protein OS=Chlamydomonas reinhardtii OX=3055 GN=CHLRE_01g048000v5 PE=4 SV=1	4	9	6
A0A2K3E7V4-DECOY	Cre01.g048400		?	Dzip-like_N domain-containing protein OS=Chlamydomonas reinhardtii OX=3055 GN=CHLRE_01g048400v5 PE=4 SV=1	7	7	5
A8I453-DECOY			?	Eyespot assembly protein, ABC1 kinase family OS=Chlamydomonas reinhardtii OX=3055 GN=EYE3 PE=4 SV=1	5	7	7
A8JDR3-DECOY			?	Ribonucleoside-diphosphate reductase OS=Chlamydomonas reinhardtii OX=3055 GN=RIR1 PE=3 SV=1	7	7	5
Q8HTL6		rpoB1	93 kDa	DNA-directed RNA polymerase subunit beta N-terminal section OS=Chlamydomonas reinhardtii OX=3055 GN=rpoB1 PE=2 SV=1	7	4	8
Q8HUH1		rps2-2	24 kDa	Putative 30S ribosomal S2-like protein OS=Chlamydomonas reinhardtii OX=3055 GN=rps2-2 PE=5 SV=1	5	8	6
A0A2K3DK54	Cre07.g335050	CHLRE_07g335050v5	187 kDa	Uncharacterized protein OS=Chlamydomonas reinhardtii OX=3055 GN=CHLRE_07g335050v5 PE=4 SV=1	9	3	7
A0A2K3D8V9	Cre11.g482850	CHLRE_11g482850v5	72 kDa	Uncharacterized protein OS=Chlamydomonas reinhardtii OX=3055 GN=CHLRE_11g482850v5 PE=3 SV=1	12	5	2
A0A2K3CXH6-DECOY	Cre14.g614850		?	Uncharacterized protein OS=Chlamydomonas reinhardtii OX=3055 GN=CHLRE_14g614850v5 PE=4 SV=1	2	9	8
A0A2K3DFU4	Cre09.g413950	CHLRE_09g413950v5	253 kDa	Uncharacterized protein OS=Chlamydomonas reinhardtii OX=3055 GN=CHLRE_09g413950v5 PE=4 SV=1	2	10	7
A0A2K3DGL0-DECOY	Cre08.g362000		?	PAS domain-containing protein OS=Chlamydomonas reinhardtii OX=3055 GN=CHLRE_08g362000v5 PE=4 SV=1	8	8	3
A0A2K3DHJ5-DECOY	Cre08.g374200		?	Protein kinase domain-containing protein OS=Chlamydomonas reinhardtii OX=3055 GN=CHLRE_08g374200v5 PE=4 SV=1	7	7	5
A0A2K3DXM2	Cre03.g178650	CHLRE_03g178650v5	99 kDa	DNA helicase OS=Chlamydomonas reinhardtii OX=3055 GN=CHLRE_03g178650v5 PE=3 SV=1	12	5	2
A8HNE8	Cre01.g050950	CHLRE_01g050950v5	56 kDa	Geranylgeranyl reductase OS=Chlamydomonas reinhardtii OX=3055 GN=CHLRE_01g050950v5 PE=3 SV=1	4	13	2
A8HVP2		RPS18	18 kDa	Ribosomal protein S18 OS=Chlamydomonas reinhardtii OX=3055 GN=RPS18 PE=3 SV=1	2	13	4
A8ITH8		CPN60B2	62 kDa	Chaperonin 60B2 OS=Chlamydomonas reinhardtii OX=3055 GN=CPN60B2 PE=3 SV=1	3	14	2
A8J173		ASSD1	40 kDa	Aspartate-semialdehyde dehydrogenase OS=Chlamydomonas reinhardtii OX=3055 GN=ASSD1 PE=3 SV=1	6	11	2
A0A2K3CQM8	Cre17.g725200	CHLRE_17g725200v5	152 kDa	Uncharacterized protein OS=Chlamydomonas reinhardtii OX=3055 GN=CHLRE_17g725200v5 PE=4 SV=1	8	3	8
A0A2K3DL37-DECOY	Cre07.g347500		?	Uncharacterized protein OS=Chlamydomonas reinhardtii OX=3055 GN=CHLRE_07g347500v5 PE=4 SV=1	9	5	5
A0A2K3DYN7	Cre03.g195900	CHLRE_03g195900v5	95 kDa	Uncharacterized protein OS=Chlamydomonas reinhardtii OX=3055 GN=CHLRE_03g195900v5 PE=4 SV=1	12	2	5
A0A2K3E0D8	Cre02.g078100	CHLRE_02g078100v5	177 kDa	Elongation factor Tu, chloroplastic OS=Chlamydomonas reinhardtii OX=3055 GN=CHLRE_02g078100v5 PE=4 SV=1	9	2	8
B9A0U9-DECOY			?	Voltage dependent calcium channel like 1 OS=Chlamydomonas reinhardtii OX=3055 GN=CAV2 PE=2 SV=1	12	3	4
Q8HTL6-DECOY			?	DNA-directed RNA polymerase subunit beta N-terminal section OS=Chlamydomonas reinhardtii OX=3055 GN=rpoB1 PE=2 SV=1	8	3	8
A0A2K3CTF9	Cre16.g659750	CHLRE_16g659750v5	41 kDa	Pept_C1 domain-containing protein OS=Chlamydomonas reinhardtii OX=3055 GN=CHLRE_16g659750v5 PE=3 SV=1	8	9	2
A0A2K3D694	Cre12.g549700	CHLRE_12g549700v5	25 kDa	KH domain-containing protein OS=Chlamydomonas reinhardtii OX=3055 GN=CHLRE_12g549700v5 PE=3 SV=1	8	5	6
A0A2K3D9J9	Cre10.g426700	CHLRE_10g426700v5	60 kDa	Uncharacterized protein OS=Chlamydomonas reinhardtii OX=3055 GN=CHLRE_10g426700v5 PE=3 SV=1	5	5	9
A0A2K3DMD5 (+1)	Cre06.g256650	CHLRE_06g256650v5	213 kDa	AAA_12 domain-containing protein OS=Chlamydomonas reinhardtii OX=3055 GN=CHLRE_06g256650v5 PE=4 SV=1	9	7	3
A0A2K3D6J2-DECOY	Cre12.g546050		?	1-deoxy-D-xylulose-5-phosphate reductoisomerase OS=Chlamydomonas reinhardtii OX=3055 GN=CHLRE_12g546050v5 PE=3 SV=1	6	7	6
A0A2K3DVD7	Cre03.g145967	CHLRE_03g145967v5	46 kDa	tRNA-binding domain-containing protein OS=Chlamydomonas reinhardtii OX=3055 GN=CHLRE_03g145967v5 PE=4 SV=1	1	12	5
A8I4T2		RPL10a	24 kDa	Ribosomal protein OS=Chlamydomonas reinhardtii OX=3055 GN=RPL10a PE=3 SV=1	1	16	2
A8J7T8-DECOY	Cre09.g407750		?	Predicted protein OS=Chlamydomonas reinhardtii OX=3055 GN=CHLRE_09g407750v5 PE=4 SV=1	3	10	6
A8J9P9		CYN57	68 kDa	Peptidylprolyl isomerase OS=Chlamydomonas reinhardtii OX=3055 GN=CYN57 PE=4 SV=1	8	4	7
A0A2K3D074-DECOY	Cre13.g579100		?	Anaphase-promoting complex subunit 1 OS=Chlamydomonas reinhardtii OX=3055 GN=CHLRE_13g579100v5 PE=3 SV=1	6	12	1
A0A2K3DS95-DECOY (+1)	Cre05.g245352		?	Uncharacterized protein OS=Chlamydomonas reinhardtii OX=3055 GN=CHLRE_05g245352v5 PE=4 SV=1	12	6	1
A8J6R5-DECOY	Cre17.g727100		?	Predicted protein OS=Chlamydomonas reinhardtii OX=3055 GN=CHLRE_17g727100v5 PE=4 SV=1	5	10	4
A0A2K3DVL3	Cre03.g149600	CHLRE_03g149600v5	182 kDa	Guanylate cyclase domain-containing protein OS=Chlamydomonas reinhardtii OX=3055 GN=CHLRE_03g149600v5 PE=3 SV=1	8	7	4
A0A2K3E7Q5	Cre01.g045800	CHLRE_01g045800v5	49 kDa	Uncharacterized protein OS=Chlamydomonas reinhardtii OX=3055 GN=CHLRE_01g045800v5 PE=4 SV=1	2	7	10
A0A2K3DDD5	Cre09.g392800	CHLRE_09g392800v5	95 kDa	Uncharacterized protein OS=Chlamydomonas reinhardtii OX=3055 GN=CHLRE_09g392800v5 PE=4 SV=1	7	4	8
A0A2K3DNE9	Cre06.g271376	CHLRE_06g271376v5	15 kDa	Histone H2B OS=Chlamydomonas reinhardtii OX=3055 GN=CHLRE_06g271376v5 PE=3 SV=1	5	9	5
A0A2K3DGJ3-DECOY (+1)	Cre08.g361950		?	PAS domain-containing protein OS=Chlamydomonas reinhardtii OX=3055 GN=CHLRE_08g361950v5 PE=4 SV=1	0	11	4
A0A2K3DGL2-DECOY	Cre08.g362150		?	PAS domain-containing protein OS=Chlamydomonas reinhardtii OX=3055 GN=CHLRE_08g362150v5 PE=4 SV=1	10	0	3
A0A2K3CRA5-DECOY	Cre17.g734709		?	Ubiquitin-like domain-containing protein OS=Chlamydomonas reinhardtii OX=3055 GN=CHLRE_17g734709v5 PE=4 SV=1	12	0	5
A8J8C1-DECOY			?	Methionine aminopeptidase OS=Chlamydomonas reinhardtii OX=3055 GN=MAP1D PE=3 SV=1	1	0	18
A0A0U2Q5E3		UVS9	240 kDa	NER endonuclease OS=Chlamydomonas reinhardtii OX=3055 GN=UVS9 PE=3 SV=1	7	5	6
A0A2K3CN80	Cre22.g753547	CHLRE_22g753547v5	80 kDa	Uncharacterized protein OS=Chlamydomonas reinhardtii OX=3055 GN=CHLRE_22g753547v5 PE=4 SV=1	8	4	6
A0A2K3CNX6	Cre17.g700700	CHLRE_17g700700v5	373 kDa	Uncharacterized protein OS=Chlamydomonas reinhardtii OX=3055 GN=CHLRE_17g700700v5 PE=4 SV=1	7	7	4
A0A2K3CP03-DECOY	Cre17.g702250		?	Very-long-chain 3-oxoacyl-CoA synthase OS=Chlamydomonas reinhardtii OX=3055 GN=CHLRE_17g702250v5 PE=4 SV=1	8	4	6
A0A2K3CP21-DECOY	Cre17.g702850		?	Uncharacterized protein OS=Chlamydomonas reinhardtii OX=3055 GN=CHLRE_17g702850v5 PE=3 SV=1	3	12	3
A0A2K3CPG7-DECOY	Cre17.g709000		?	Uncharacterized protein OS=Chlamydomonas reinhardtii OX=3055 GN=CHLRE_17g709000v5 PE=4 SV=1	5	6	7
A0A2K3CQR3-DECOY	Cre17.g727900		?	Uncharacterized protein OS=Chlamydomonas reinhardtii OX=3055 GN=CHLRE_17g727900v5 PE=4 SV=1	8	4	6
A0A2K3CRN7	Cre17.g740000	CHLRE_17g740000v5	277 kDa	MYND-type domain-containing protein OS=Chlamydomonas reinhardtii OX=3055 GN=CHLRE_17g740000v5 PE=4 SV=1	5	9	4
A0A2K3CRT7-DECOY	Cre17.g741550		?	Uncharacterized protein OS=Chlamydomonas reinhardtii OX=3055 GN=CHLRE_17g741550v5 PE=4 SV=1	6	4	8
A0A2K3CS17	Cre17.g746047	CHLRE_17g746047v5	406 kDa	Uncharacterized protein OS=Chlamydomonas reinhardtii OX=3055 GN=CHLRE_17g746047v5 PE=4 SV=1	7	4	6
A0A2K3CT29	Cre16.g653934	CHLRE_16g653934v5	201 kDa	Uncharacterized protein OS=Chlamydomonas reinhardtii OX=3055 GN=CHLRE_16g653934v5 PE=4 SV=1	8	4	6
A0A2K3CT47	Cre16.g654800	CHLRE_16g654800v5	336 kDa	ANK_REP_REGION domain-containing protein OS=Chlamydomonas reinhardtii OX=3055 GN=CHLRE_16g654800v5 PE=4 SV=1	5	8	5
A0A2K3CW05	Cre16.g682026	CHLRE_16g682026v5	249 kDa	Uncharacterized protein OS=Chlamydomonas reinhardtii OX=3055 GN=CHLRE_16g682026v5 PE=4 SV=1	7	7	4
A0A2K3CWG1	Cre15.g635800	CHLRE_15g635800v5	136 kDa	Structural maintenance of chromosomes protein OS=Chlamydomonas reinhardtii OX=3055 GN=CHLRE_15g635800v5 PE=3 SV=1	7	6	5
A0A2K3CXS8	Cre14.g617700	CHLRE_14g617700v5	106 kDa	Uncharacterized protein OS=Chlamydomonas reinhardtii OX=3055 GN=CHLRE_14g617700v5 PE=4 SV=1	7	3	8
A0A2K3CY48	Cre14.g622000	CHLRE_14g622000v5	374 kDa	Uncharacterized protein OS=Chlamydomonas reinhardtii OX=3055 GN=CHLRE_14g622000v5 PE=4 SV=1	3	6	9
A0A2K3CZ37-DECOY	Cre13.g563550		?	C2 domain-containing protein OS=Chlamydomonas reinhardtii OX=3055 GN=CHLRE_13g563550v5 PE=3 SV=1	5	5	8
A0A2K3CZM3	Cre13.g570150	CHLRE_13g570150v5	146 kDa	DIRP domain-containing protein OS=Chlamydomonas reinhardtii OX=3055 GN=CHLRE_13g570150v5 PE=4 SV=1	10	4	4
A0A2K3CZV9	Cre13.g574350	CHLRE_13g574350v5	115 kDa	Uncharacterized protein OS=Chlamydomonas reinhardtii OX=3055 GN=CHLRE_13g574350v5 PE=4 SV=1	10	3	5
A0A2K3D0F3	Cre13.g581500	CHLRE_13g581500v5	326 kDa	Uncharacterized protein OS=Chlamydomonas reinhardtii OX=3055 GN=CHLRE_13g581500v5 PE=4 SV=1	7	4	7
A0A2K3D0Y6	Cre13.g588959	CHLRE_13g588959v5	306 kDa	Uncharacterized protein OS=Chlamydomonas reinhardtii OX=3055 GN=CHLRE_13g588959v5 PE=4 SV=1	9	4	5
A0A2K3D1E0-DECOY	Cre13.g605250		?	Uncharacterized protein OS=Chlamydomonas reinhardtii OX=3055 GN=CHLRE_13g605250v5 PE=4 SV=1	8	5	5
A0A2K3D2I1-DECOY	Cre12.g512650		?	Uncharacterized protein OS=Chlamydomonas reinhardtii OX=3055 GN=CHLRE_12g512650v5 PE=4 SV=1	6	6	5
A0A2K3D316-DECOY	Cre12.g503850		?	Uncharacterized protein OS=Chlamydomonas reinhardtii OX=3055 GN=CHLRE_12g503850v5 PE=4 SV=1	9	4	5
A0A2K3D353	Cre12.g502550	CHLRE_12g502550v5	301 kDa	Uncharacterized protein OS=Chlamydomonas reinhardtii OX=3055 GN=CHLRE_12g502550v5 PE=4 SV=1	8	4	6
A0A2K3D3N2-DECOY	Cre12.g513701		?	DEAD-box ATP-dependent RNA helicase 29 OS=Chlamydomonas reinhardtii OX=3055 GN=CHLRE_12g513701v5 PE=3 SV=1	7	6	5
A0A2K3D3N8-DECOY	Cre12.g513900		?	Uncharacterized protein OS=Chlamydomonas reinhardtii OX=3055 GN=CHLRE_12g513900v5 PE=4 SV=1	5	8	5
A0A2K3D3P2-DECOY	Cre12.g514250		?	Uncharacterized protein OS=Chlamydomonas reinhardtii OX=3055 GN=CHLRE_12g514250v5 PE=4 SV=1	9	5	4
A0A2K3D477-DECOY	Cre12.g523300		?	Dolichyl-diphosphooligosaccharide--protein glycosyltransferase subunit 1 OS=Chlamydomonas reinhardtii OX=3055 GN=CHLRE_12g523300v5 PE=3 SV=1	9	4	5
A0A2K3D4L1	Cre12.g527700	CHLRE_12g527700v5	336 kDa	Guanylate cyclase domain-containing protein OS=Chlamydomonas reinhardtii OX=3055 GN=CHLRE_12g527700v5 PE=3 SV=1	5	7	6
A0A2K3D4R2-DECOY	Cre12.g529600		?	DNA-directed RNA polymerase subunit OS=Chlamydomonas reinhardtii OX=3055 GN=CHLRE_12g529600v5 PE=3 SV=1	4	7	7
A0A2K3D5I9-DECOY	Cre12.g560050		?	Reverse transcriptase domain-containing protein OS=Chlamydomonas reinhardtii OX=3055 GN=CHLRE_12g560050v5 PE=3 SV=1	6	7	5
A0A2K3D5Z6	Cre12.g553450	CHLRE_12g553450v5	255 kDa	Cyclic nucleotide-binding domain-containing protein OS=Chlamydomonas reinhardtii OX=3055 GN=CHLRE_12g553450v5 PE=4 SV=1	8	3	7
A0A2K3D6F9-DECOY	Cre12.g547651		?	Uncharacterized protein OS=Chlamydomonas reinhardtii OX=3055 GN=CHLRE_12g547651v5 PE=4 SV=1	7	6	5
A0A2K3D7S4-DECOY	Cre11.g467711		?	Chloroplast protein-transporting ATPase OS=Chlamydomonas reinhardtii OX=3055 GN=CHLRE_11g467711v5 PE=3 SV=1	4	6	7
A0A2K3D8B9-DECOY	Cre11.g475600		?	Uncharacterized protein OS=Chlamydomonas reinhardtii OX=3055 GN=CHLRE_11g475600v5 PE=4 SV=1	8	4	6
A0A2K3D8K1-DECOY	Cre11.g478966		?	Uncharacterized protein OS=Chlamydomonas reinhardtii OX=3055 GN=CHLRE_11g478966v5 PE=4 SV=1	9	6	3
A0A2K3D9G8	Cre10.g425501	CHLRE_10g425501v5	265 kDa	Uncharacterized protein OS=Chlamydomonas reinhardtii OX=3055 GN=CHLRE_10g425501v5 PE=4 SV=1	6	6	6
A0A2K3DA11-DECOY	Cre10.g433700		?	Uncharacterized protein OS=Chlamydomonas reinhardtii OX=3055 GN=CHLRE_10g433700v5 PE=4 SV=1	6	7	5
A0A2K3DB39	Cre10.g450100	CHLRE_10g450100v5	348 kDa	Cyclic nucleotide-binding domain-containing protein OS=Chlamydomonas reinhardtii OX=3055 GN=CHLRE_10g450100v5 PE=4 SV=1	9	6	3
A0A2K3DB58-DECOY	Cre10.g450850		?	Uncharacterized protein OS=Chlamydomonas reinhardtii OX=3055 GN=CHLRE_10g450850v5 PE=4 SV=1	7	3	8
A0A2K3DB91-DECOY	Cre10.g452200		?	Uncharacterized protein OS=Chlamydomonas reinhardtii OX=3055 GN=CHLRE_10g452200v5 PE=4 SV=1	6	7	5
A0A2K3DBT0-DECOY	Cre10.g459500		?	Nucleolar GTP-binding protein 1 OS=Chlamydomonas reinhardtii OX=3055 GN=CHLRE_10g459500v5 PE=3 SV=1	8	7	3
A0A2K3DDK3-DECOY	Cre09.g390000		?	Uncharacterized protein OS=Chlamydomonas reinhardtii OX=3055 GN=CHLRE_09g390000v5 PE=4 SV=1	7	3	8
A0A2K3DDZ1-DECOY	Cre09.g388689		?	Protein kinase domain-containing protein OS=Chlamydomonas reinhardtii OX=3055 GN=CHLRE_09g388689v5 PE=4 SV=1	4	8	6
A0A2K3DGF2-DECOY	Cre08.g359600		?	Uncharacterized protein OS=Chlamydomonas reinhardtii OX=3055 GN=CHLRE_08g359600v5 PE=4 SV=1	6	4	7
A0A2K3DGR3	Cre08.g363837	CHLRE_08g363837v5	215 kDa	POLAc domain-containing protein OS=Chlamydomonas reinhardtii OX=3055 GN=CHLRE_08g363837v5 PE=3 SV=1	6	6	6
A0A2K3DGV6-DECOY	Cre08.g366101		?	ANK_REP_REGION domain-containing protein OS=Chlamydomonas reinhardtii OX=3055 GN=CHLRE_08g366101v5 PE=4 SV=1	6	5	7
A0A2K3DIV1-DECOY	Cre07.g318350		?	Uncharacterized protein OS=Chlamydomonas reinhardtii OX=3055 GN=CHLRE_07g318350v5 PE=4 SV=1	10	5	3
A0A2K3DJ44	Cre07.g322450	CHLRE_07g322450v5	260 kDa	Uncharacterized protein OS=Chlamydomonas reinhardtii OX=3055 GN=CHLRE_07g322450v5 PE=4 SV=1	9	5	4
A0A2K3DJ44-DECOY	Cre07.g322450		?	Uncharacterized protein OS=Chlamydomonas reinhardtii OX=3055 GN=CHLRE_07g322450v5 PE=4 SV=1	11	3	4
A0A2K3DJT7	Cre07.g329861	CHLRE_07g329861v5	329 kDa	Uncharacterized protein OS=Chlamydomonas reinhardtii OX=3055 GN=CHLRE_07g329861v5 PE=4 SV=1	7	6	5
A0A2K3DK61	Cre07.g335500	CHLRE_07g335500v5	146 kDa	MYND-type domain-containing protein OS=Chlamydomonas reinhardtii OX=3055 GN=CHLRE_07g335500v5 PE=4 SV=1	6	7	5
A0A2K3DK61-DECOY	Cre07.g335500		?	MYND-type domain-containing protein OS=Chlamydomonas reinhardtii OX=3055 GN=CHLRE_07g335500v5 PE=4 SV=1	6	4	8
A0A2K3DKE6-DECOY	Cre07.g339100		?	Protein kinase domain-containing protein OS=Chlamydomonas reinhardtii OX=3055 GN=CHLRE_07g339100v5 PE=4 SV=1	4	8	6
A0A2K3DKJ5	Cre07.g342450	CHLRE_07g342450v5	414 kDa	Uncharacterized protein OS=Chlamydomonas reinhardtii OX=3055 GN=CHLRE_07g342450v5 PE=4 SV=1	5	9	4
A0A2K3DKQ4	Cre07.g343200	CHLRE_07g343200v5	185 kDa	Uncharacterized protein OS=Chlamydomonas reinhardtii OX=3055 GN=CHLRE_07g343200v5 PE=4 SV=1	6	8	4
A0A2K3DLM1	Cre07.g354850	CHLRE_07g354850v5	147 kDa	Uncharacterized protein OS=Chlamydomonas reinhardtii OX=3055 GN=CHLRE_07g354850v5 PE=4 SV=1	10	4	4
A0A2K3DLW7-DECOY	Cre06.g249750		?	Uncharacterized protein OS=Chlamydomonas reinhardtii OX=3055 GN=CHLRE_06g249750v5 PE=4 SV=1	8	4	6
A0A2K3DLY4	Cre06.g251050	CHLRE_06g251050v5	105 kDa	Uncharacterized protein OS=Chlamydomonas reinhardtii OX=3055 GN=CHLRE_06g251050v5 PE=4 SV=1	7	5	6
A0A2K3DM50	Cre06.g253200	CHLRE_06g253200v5	288 kDa	Protein kinase domain-containing protein OS=Chlamydomonas reinhardtii OX=3055 GN=CHLRE_06g253200v5 PE=4 SV=1	6	5	7
A0A2K3DP21	Cre06.g278177	CHLRE_06g278177v5	257 kDa	Uncharacterized protein OS=Chlamydomonas reinhardtii OX=3055 GN=CHLRE_06g278177v5 PE=3 SV=1	6	4	7
A0A2K3DPB8	Cre06.g278269	CHLRE_06g278269v5	203 kDa	Sister chromatid cohesion protein OS=Chlamydomonas reinhardtii OX=3055 GN=CHLRE_06g278269v5 PE=3 SV=1	9	4	5
A0A2K3DPJ3	Cre06.g279700	CHLRE_06g279700v5	409 kDa	Uncharacterized protein OS=Chlamydomonas reinhardtii OX=3055 GN=CHLRE_06g279700v5 PE=4 SV=1	6	5	7
A0A2K3DQB5-DECOY	Cre06.g289600		?	Uncharacterized protein OS=Chlamydomonas reinhardtii OX=3055 GN=CHLRE_06g289600v5 PE=4 SV=1	7	3	8
A0A2K3DQM4-DECOY	Cre06.g296850		?	Uncharacterized protein OS=Chlamydomonas reinhardtii OX=3055 GN=CHLRE_06g296850v5 PE=4 SV=1	7	6	5
A0A2K3DR12	Cre06.g302050	CHLRE_06g302050v5	332 kDa	Uncharacterized protein OS=Chlamydomonas reinhardtii OX=3055 GN=CHLRE_06g302050v5 PE=4 SV=1	5	9	4
A0A2K3DRP9-DECOY	Cre06.g311450		?	Uncharacterized protein OS=Chlamydomonas reinhardtii OX=3055 GN=CHLRE_06g311450v5 PE=4 SV=1	6	7	5
A0A2K3DRT8-DECOY	Cre05.g233303		?	Uncharacterized protein OS=Chlamydomonas reinhardtii OX=3055 GN=CHLRE_05g233303v5 PE=3 SV=1	9	6	3
A0A2K3DRX6	Cre05.g232002	CHLRE_05g232002v5	76 kDa	Acyl-coenzyme A oxidase OS=Chlamydomonas reinhardtii OX=3055 GN=CHLRE_05g232002v5 PE=3 SV=1	7	4	7
A0A2K3DS27	Cre05.g247000	CHLRE_05g247000v5	304 kDa	Uncharacterized protein OS=Chlamydomonas reinhardtii OX=3055 GN=CHLRE_05g247000v5 PE=4 SV=1	8	4	6
A0A2K3DST1	Cre05.g236100	CHLRE_05g236100v5	227 kDa	Uncharacterized protein OS=Chlamydomonas reinhardtii OX=3055 GN=CHLRE_05g236100v5 PE=4 SV=1	6	7	5
A0A2K3DTD6	Cre04.g217908	CHLRE_04g217908v5	285 kDa	Uncharacterized protein OS=Chlamydomonas reinhardtii OX=3055 GN=CHLRE_04g217908v5 PE=4 SV=1	6	6	6
A0A2K3DTS5-DECOY	Cre04.g215250		?	Uncharacterized protein OS=Chlamydomonas reinhardtii OX=3055 GN=CHLRE_04g215250v5 PE=4 SV=1	7	4	7
A0A2K3DVL1	Cre03.g149400	CHLRE_03g149400v5	210 kDa	RWP-RK domain-containing protein OS=Chlamydomonas reinhardtii OX=3055 GN=CHLRE_03g149400v5 PE=4 SV=1	7	5	6
A0A2K3DVQ1-DECOY	Cre03.g151400		?	Uncharacterized protein OS=Chlamydomonas reinhardtii OX=3055 GN=CHLRE_03g151400v5 PE=3 SV=1	7	5	6
A0A2K3DVQ5-DECOY	Cre03.g150900		?	Uncharacterized protein OS=Chlamydomonas reinhardtii OX=3055 GN=CHLRE_03g150900v5 PE=4 SV=1	9	4	5
A0A2K3DXD8	Cre03.g175650	CHLRE_03g175650v5	329 kDa	Guanylate cyclase domain-containing protein OS=Chlamydomonas reinhardtii OX=3055 GN=CHLRE_03g175650v5 PE=4 SV=1	6	8	4
A0A2K3DXH4-DECOY	Cre03.g177053		?	TIP120 domain-containing protein OS=Chlamydomonas reinhardtii OX=3055 GN=CHLRE_03g177053v5 PE=3 SV=1	4	4	10
A0A2K3DXW1-DECOY	Cre03.g183350		?	Uncharacterized protein OS=Chlamydomonas reinhardtii OX=3055 GN=CHLRE_03g183350v5 PE=4 SV=1	8	5	5
A0A2K3DYE9-DECOY	Cre03.g192450		?	Guanylate cyclase domain-containing protein OS=Chlamydomonas reinhardtii OX=3055 GN=CHLRE_03g192450v5 PE=4 SV=1	7	3	8
A0A2K3DZA7-DECOY	Cre03.g202000		?	Kinesin motor domain-containing protein OS=Chlamydomonas reinhardtii OX=3055 GN=CHLRE_03g202000v5 PE=3 SV=1	4	6	7
A0A2K3E007 (+1)	Cre02.g074150	CHLRE_02g074150v5	159 kDa	Uncharacterized protein OS=Chlamydomonas reinhardtii OX=3055 GN=CHLRE_02g074150v5 PE=3 SV=1	6	8	4
A0A2K3E0D8-DECOY	Cre02.g078100		?	Elongation factor Tu, chloroplastic OS=Chlamydomonas reinhardtii OX=3055 GN=CHLRE_02g078100v5 PE=4 SV=1	4	6	8
A0A2K3E1B0	Cre02.g091950	CHLRE_02g091950v5	217 kDa	Guanylate cyclase domain-containing protein OS=Chlamydomonas reinhardtii OX=3055 GN=CHLRE_02g091950v5 PE=4 SV=1	8	6	4
A0A2K3E248	Cre02.g099100	CHLRE_02g099100v5	192 kDa	Uncharacterized protein OS=Chlamydomonas reinhardtii OX=3055 GN=CHLRE_02g099100v5 PE=4 SV=1	6	6	6
A0A2K3E259-DECOY	Cre02.g098900		?	Uncharacterized protein OS=Chlamydomonas reinhardtii OX=3055 GN=CHLRE_02g098900v5 PE=4 SV=1	4	8	6
A0A2K3E2G0-DECOY	Cre02.g103200		?	Guanylate cyclase domain-containing protein OS=Chlamydomonas reinhardtii OX=3055 GN=CHLRE_02g103200v5 PE=4 SV=1	8	3	7
A0A2K3E2Q1	Cre02.g107100	CHLRE_02g107100v5	296 kDa	Uncharacterized protein OS=Chlamydomonas reinhardtii OX=3055 GN=CHLRE_02g107100v5 PE=4 SV=1	6	8	4
A0A2K3E389-DECOY	Cre02.g113350		?	Protein kinase domain-containing protein OS=Chlamydomonas reinhardtii OX=3055 GN=CHLRE_02g113350v5 PE=4 SV=1	7	3	8
A0A2K3E531-DECOY	Cre01.g004550		?	SAM domain-containing protein OS=Chlamydomonas reinhardtii OX=3055 GN=CHLRE_01g004550v5 PE=4 SV=1	7	7	4
A0A2K3E552-DECOY	Cre01.g007100		?	Uncharacterized protein OS=Chlamydomonas reinhardtii OX=3055 GN=CHLRE_01g007100v5 PE=4 SV=1	8	4	6
A0A2K3E5D3-DECOY	Cre01.g010250		?	PPM-type phosphatase domain-containing protein OS=Chlamydomonas reinhardtii OX=3055 GN=CHLRE_01g010250v5 PE=3 SV=1	7	4	7
A0A2K3E5U5-DECOY	Cre01.g014450		?	Uncharacterized protein OS=Chlamydomonas reinhardtii OX=3055 GN=CHLRE_01g014450v5 PE=4 SV=1	6	7	5
A0A2K3E649	Cre01.g021700	CHLRE_01g021700v5	201 kDa	Guanylate cyclase domain-containing protein OS=Chlamydomonas reinhardtii OX=3055 GN=CHLRE_01g021700v5 PE=3 SV=1	8	4	6
A0A2K3E6E7	Cre01.g025700	CHLRE_01g025700v5	244 kDa	Guanylate cyclase domain-containing protein OS=Chlamydomonas reinhardtii OX=3055 GN=CHLRE_01g025700v5 PE=4 SV=1	6	6	6
A0A2K3E7M4-DECOY	Cre01.g044650		?	SMP-LTD domain-containing protein OS=Chlamydomonas reinhardtii OX=3055 GN=CHLRE_01g044650v5 PE=3 SV=1	8	3	7
A0A2K3E8E5-DECOY	Cre01.g055966		?	Uncharacterized protein OS=Chlamydomonas reinhardtii OX=3055 GN=CHLRE_01g055966v5 PE=4 SV=1	6	9	3
A8J7S1	Cre09.g406600	CHLRE_09g406600v5	38 kDa	Predicted protein OS=Chlamydomonas reinhardtii OX=3055 GN=CHLRE_09g406600v5 PE=4 SV=1	8	6	4
A8J8M5		PRPS5	72 kDa	Plastid ribosomal protein S5 OS=Chlamydomonas reinhardtii OX=3055 GN=PRPS5 PE=3 SV=1	5	8	5
A8JCF0		MCM2	100 kDa	DNA replication licensing factor MCM2 OS=Chlamydomonas reinhardtii OX=3055 GN=MCM2 PE=3 SV=1	4	8	6
A8JH98		PGH1	52 kDa	Phosphopyruvate hydratase OS=Chlamydomonas reinhardtii OX=3055 GN=PGH1 PE=3 SV=1	5	10	3
Q8LK21-DECOY			?	Chloroplast RNA polymerase sigma factor, c OS=Chlamydomonas reinhardtii OX=3055 GN=RpoD PE=3 SV=2	7	6	5
Q9SWH3		VFL1	128 kDa	Variable flagella protein 1 OS=Chlamydomonas reinhardtii OX=3055 GN=VFL1 PE=4 SV=1	7	5	6
A0A2K3DX29-DECOY	Cre03.g171050		?	Uncharacterized protein OS=Chlamydomonas reinhardtii OX=3055 GN=CHLRE_03g171050v5 PE=3 SV=1	7	5	5
A0A2K3DCP8-DECOY	Cre09.g402601		?	Uncharacterized protein OS=Chlamydomonas reinhardtii OX=3055 GN=CHLRE_09g402601v5 PE=4 SV=1	11	4	2
A0A2K3DU72-DECOY	Cre04.g220000		?	Protein kinase domain-containing protein OS=Chlamydomonas reinhardtii OX=3055 GN=CHLRE_04g220000v5 PE=4 SV=1	11	4	3
A0A2K3CQU6	Cre17.g728850	CHLRE_17g728850v5	58 kDa	Uncharacterized protein OS=Chlamydomonas reinhardtii OX=3055 GN=CHLRE_17g728850v5 PE=4 SV=1	9	2	7
A0A2K3DNN1-DECOY	Cre06.g275950		?	Uncharacterized protein OS=Chlamydomonas reinhardtii OX=3055 GN=CHLRE_06g275950v5 PE=4 SV=1	10	3	5
A0A2K3CQF8	Cre17.g723150	CHLRE_17g723150v5	57 kDa	Uncharacterized protein OS=Chlamydomonas reinhardtii OX=3055 GN=CHLRE_17g723150v5 PE=3 SV=1	8	7	3
A0A2K3CY72-DECOY	Cre14.g624400		?	Uncharacterized protein OS=Chlamydomonas reinhardtii OX=3055 GN=CHLRE_14g624400v5 PE=4 SV=1	6	10	2
A0A2K3CYX5-DECOY	Cre14.g633650		?	Uncharacterized protein OS=Chlamydomonas reinhardtii OX=3055 GN=CHLRE_14g633650v5 PE=4 SV=1	6	10	2
A0A2K3D4W4-DECOY	Cre12.g532050		?	E3 ubiquitin ligase OS=Chlamydomonas reinhardtii OX=3055 GN=CHLRE_12g532050v5 PE=4 SV=1	4	9	5
A0A2K3D549	Cre12.g535800	CHLRE_12g535800v5	242 kDa	Uncharacterized protein OS=Chlamydomonas reinhardtii OX=3055 GN=CHLRE_12g535800v5 PE=4 SV=1	3	7	8
A0A2K3D694-DECOY	Cre12.g549700		?	KH domain-containing protein OS=Chlamydomonas reinhardtii OX=3055 GN=CHLRE_12g549700v5 PE=3 SV=1	8	6	4
A0A2K3D799	Cre11.g467562	CHLRE_11g467562v5	266 kDa	Uncharacterized protein OS=Chlamydomonas reinhardtii OX=3055 GN=CHLRE_11g467562v5 PE=4 SV=1	5	8	5
A0A2K3D894	Cre11.g472226	CHLRE_11g472226v5	216 kDa	Reverse transcriptase domain-containing protein OS=Chlamydomonas reinhardtii OX=3055 GN=CHLRE_11g472226v5 PE=4 SV=1	6	10	2
A0A2K3D8V0-DECOY	Cre11.g482300		?	Uncharacterized protein OS=Chlamydomonas reinhardtii OX=3055 GN=CHLRE_11g482300v5 PE=4 SV=1	7	7	4
A0A2K3DCR2-DECOY	Cre09.g401950		?	Uncharacterized protein OS=Chlamydomonas reinhardtii OX=3055 GN=CHLRE_09g401950v5 PE=4 SV=1	6	4	8
A0A2K3DCW4	Cre09.g400000	CHLRE_09g400000v5	171 kDa	Uncharacterized protein OS=Chlamydomonas reinhardtii OX=3055 GN=CHLRE_09g400000v5 PE=3 SV=1	7	8	3
A0A2K3DF21-DECOY	Cre09.g402108		?	Uncharacterized protein OS=Chlamydomonas reinhardtii OX=3055 GN=CHLRE_09g402108v5 PE=3 SV=1	3	9	6
A0A2K3DFQ9-DECOY	Cre09.g412350		?	Fe2OG dioxygenase domain-containing protein OS=Chlamydomonas reinhardtii OX=3055 GN=CHLRE_09g412350v5 PE=4 SV=1	6	8	4
A0A2K3DGZ2	Cre08.g367200	CHLRE_08g367200v5	88 kDa	Uncharacterized protein OS=Chlamydomonas reinhardtii OX=3055 GN=CHLRE_08g367200v5 PE=3 SV=1	10	6	2
A0A2K3DM21	Cre06.g252800	CHLRE_06g252800v5	87 kDa	Lipase_3 domain-containing protein OS=Chlamydomonas reinhardtii OX=3055 GN=CHLRE_06g252800v5 PE=4 SV=1	2	10	6
A0A2K3DSY5-DECOY	Cre05.g238000		?	BACK domain-containing protein OS=Chlamydomonas reinhardtii OX=3055 GN=CHLRE_05g238000v5 PE=4 SV=1	11	4	3
A0A2K3E6J3	Cre01.g028200	CHLRE_01g028200v5	82 kDa	Uncharacterized protein OS=Chlamydomonas reinhardtii OX=3055 GN=CHLRE_01g028200v5 PE=3 SV=1	7	9	2
A8IYP4		PRK1	42 kDa	Phosphoribulokinase OS=Chlamydomonas reinhardtii OX=3055 GN=PRK1 PE=3 SV=1	7	9	2
A8JH37		METE	87 kDa	5-methyltetrahydropteroyltriglutamate--homocysteine S-methyltransferase OS=Chlamydomonas reinhardtii OX=3055 GN=METE PE=3 SV=1	10	5	2
A0A2K3CUC2	Cre16.g669500	CHLRE_16g669500v5	77 kDa	Uncharacterized protein OS=Chlamydomonas reinhardtii OX=3055 GN=CHLRE_16g669500v5 PE=4 SV=1	9	2	7
A0A2K3CXB6	Cre14.g610900	CHLRE_14g610900v5	88 kDa	Uncharacterized protein OS=Chlamydomonas reinhardtii OX=3055 GN=CHLRE_14g610900v5 PE=4 SV=1	8	2	8
A0A2K3D593	Cre12.g537500	CHLRE_12g537500v5	175 kDa	SAC domain-containing protein OS=Chlamydomonas reinhardtii OX=3055 GN=CHLRE_12g537500v5 PE=4 SV=1	9	2	7
A0A2K3DA68-DECOY (+1)	Cre10.g436100		?	Protein kinase domain-containing protein OS=Chlamydomonas reinhardtii OX=3055 GN=CHLRE_10g436100v5 PE=4 SV=1	8	3	7
A0A2K3DEP2-DECOY	Cre09.g396920		?	Uncharacterized protein OS=Chlamydomonas reinhardtii OX=3055 GN=CHLRE_09g396920v5 PE=4 SV=1	7	5	6
A0A2K3DR91-DECOY	Cre06.g305251		?	WD_REPEATS_REGION domain-containing protein OS=Chlamydomonas reinhardtii OX=3055 GN=CHLRE_06g305251v5 PE=4 SV=1	10	2	6
A0A2K3DRK4-DECOY	Cre06.g309800		?	Uncharacterized protein OS=Chlamydomonas reinhardtii OX=3055 GN=CHLRE_06g309800v5 PE=4 SV=1	8	2	8
A0A2K3E395-DECOY	Cre02.g115400		?	WSC domain-containing protein OS=Chlamydomonas reinhardtii OX=3055 GN=CHLRE_02g115400v5 PE=4 SV=1	10	2	6
A0A2K3E3D4	Cre02.g117000	CHLRE_02g117000v5	334 kDa	Guanylate cyclase domain-containing protein OS=Chlamydomonas reinhardtii OX=3055 GN=CHLRE_02g117000v5 PE=3 SV=1	8	2	8
A8IRU6		CYN38	45 kDa	Peptidylprolyl isomerase OS=Chlamydomonas reinhardtii OX=3055 GN=CYN38 PE=4 SV=1	4	5	9
Q6SA05-DECOY			?	Rubisco activase OS=Chlamydomonas reinhardtii OX=3055 GN=Rca PE=4 SV=1	6	5	7
A0A2K3CT13-DECOY	Cre16.g652750		?	Flavin-containing monooxygenase OS=Chlamydomonas reinhardtii OX=3055 GN=CHLRE_16g652750v5 PE=3 SV=1	5	6	7
A0A2K3D504-DECOY	Cre12.g533700		?	Guanylate cyclase domain-containing protein OS=Chlamydomonas reinhardtii OX=3055 GN=CHLRE_12g533700v5 PE=4 SV=1	12	3	3
A0A2K3D675-DECOY	Cre12.g550350		?	Uncharacterized protein OS=Chlamydomonas reinhardtii OX=3055 GN=CHLRE_12g550350v5 PE=4 SV=1	14	2	2
A0A2K3E8C8	Cre01.g055428	CHLRE_01g055428v5	41 kDa	Uncharacterized protein OS=Chlamydomonas reinhardtii OX=3055 GN=CHLRE_01g055428v5 PE=4 SV=1	12	3	3
A0A2K3DFI2-DECOY	Cre09.g409350		?	Uncharacterized protein OS=Chlamydomonas reinhardtii OX=3055 GN=CHLRE_09g409350v5 PE=4 SV=1	10	3	5
A0A2K3D661	Cre12.g550850	CHLRE_12g550850v5	26 kDa	PsbP domain-containing protein OS=Chlamydomonas reinhardtii OX=3055 GN=CHLRE_12g550850v5 PE=4 SV=1	8	4	3
A0A2K3DLA1-DECOY	Cre07.g350750		?	Ubiquinol oxidase OS=Chlamydomonas reinhardtii OX=3055 GN=CHLRE_07g350750v5 PE=3 SV=1	13	1	3
A0A2K3DB36	Cre10.g449850	CHLRE_10g449850v5	139 kDa	Uncharacterized protein OS=Chlamydomonas reinhardtii OX=3055 GN=CHLRE_10g449850v5 PE=4 SV=1	11	3	3
A0A2K3E354	Cre02.g114100	CHLRE_02g114100v5	195 kDa	PDEase domain-containing protein OS=Chlamydomonas reinhardtii OX=3055 GN=CHLRE_02g114100v5 PE=4 SV=1	15	2	1
A0A2K3CS01-DECOY	Cre17.g744847		?	Exocyst complex component Sec6 OS=Chlamydomonas reinhardtii OX=3055 GN=CHLRE_17g744847v5 PE=3 SV=1	14	1	3
A0A2K3CP51	Cre17.g704050	CHLRE_17g704050v5	83 kDa	Uncharacterized protein OS=Chlamydomonas reinhardtii OX=3055 GN=CHLRE_17g704050v5 PE=4 SV=1	2	8	8
A0A2K3CRT7	Cre17.g741550	CHLRE_17g741550v5	116 kDa	Uncharacterized protein OS=Chlamydomonas reinhardtii OX=3055 GN=CHLRE_17g741550v5 PE=4 SV=1	2	8	8
A0A2K3DVK0-DECOY	Cre03.g149450		?	Uncharacterized protein OS=Chlamydomonas reinhardtii OX=3055 GN=CHLRE_03g149450v5 PE=4 SV=1	4	8	6
A0A2K3D5T1-DECOY	Cre12.g556500		?	VHL domain-containing protein OS=Chlamydomonas reinhardtii OX=3055 GN=CHLRE_12g556500v5 PE=3 SV=1	7	5	6
A0A2K3CQC6	Cre17.g721500	CHLRE_17g721500v5	77 kDa	Starch synthase, chloroplastic/amyloplastic OS=Chlamydomonas reinhardtii OX=3055 GN=CHLRE_17g721500v5 PE=3 SV=1	9	5	4
A0A2K3DCR3-DECOY	Cre09.g401850		?	Protein kinase domain-containing protein OS=Chlamydomonas reinhardtii OX=3055 GN=CHLRE_09g401850v5 PE=4 SV=1	9	8	1
A0A2K3DV21	Cre03.g143827	CHLRE_03g143827v5	180 kDa	WD_REPEATS_REGION domain-containing protein OS=Chlamydomonas reinhardtii OX=3055 GN=CHLRE_03g143827v5 PE=4 SV=1	11	6	1
A0A2K3E1T3	Cre02.g095103	CHLRE_02g095103v5	60 kDa	CAP10 domain-containing protein OS=Chlamydomonas reinhardtii OX=3055 GN=CHLRE_02g095103v5 PE=4 SV=1	5	10	3
A8HPJ2		POR	42 kDa	NADPH-protochlorophyllide oxidoreductase OS=Chlamydomonas reinhardtii OX=3055 GN=POR PE=3 SV=1	8	8	1
Q8S4W6		MBO2	104 kDa	Coiled-coil flagellar protein OS=Chlamydomonas reinhardtii OX=3055 GN=MBO2 PE=4 SV=1	9	8	1
A0A2K3CVP9	Cre16.g671600	CHLRE_16g671600v5	323 kDa	Uncharacterized protein OS=Chlamydomonas reinhardtii OX=3055 GN=CHLRE_16g671600v5 PE=4 SV=1	8	7	3
A0A2K3DEW4-DECOY	Cre09.g400034		?	Reverse transcriptase domain-containing protein OS=Chlamydomonas reinhardtii OX=3055 GN=CHLRE_09g400034v5 PE=4 SV=1	7	6	5
A0A2K3CVF1-DECOY	Cre16.g675600		?	SET domain-containing protein OS=Chlamydomonas reinhardtii OX=3055 GN=CHLRE_16g675600v5 PE=4 SV=1	12	2	4
A0A2K3D1G1-DECOY	Cre13.g605000		?	Protein kinase domain-containing protein OS=Chlamydomonas reinhardtii OX=3055 GN=CHLRE_13g605000v5 PE=4 SV=1	9	2	7
A0A2K3DLL4	Cre07.g354400	CHLRE_07g354400v5	67 kDa	Uncharacterized protein OS=Chlamydomonas reinhardtii OX=3055 GN=CHLRE_07g354400v5 PE=3 SV=1	11	1	6
A0A2K3DT81-DECOY	Cre05.g241350		?	ABC transporter domain-containing protein OS=Chlamydomonas reinhardtii OX=3055 GN=CHLRE_05g241350v5 PE=4 SV=1	8	2	8
A8ITX0-DECOY			?	Magnesium-protoporphyrin IX monomethyl ester (oxidative) cyclase OS=Chlamydomonas reinhardtii OX=3055 GN=CRD1 PE=3 SV=1	7	3	8
A0A2K3CTB1	Cre16.g657950	CHLRE_16g657950v5	57 kDa	Uncharacterized protein OS=Chlamydomonas reinhardtii OX=3055 GN=CHLRE_16g657950v5 PE=3 SV=1	11	4	3
A0A2K3DRJ1	Cre06.g309450	CHLRE_06g309450v5	67 kDa	Peptidase_M14 domain-containing protein OS=Chlamydomonas reinhardtii OX=3055 GN=CHLRE_06g309450v5 PE=3 SV=1	5	6	7
O04355-DECOY			?	Flagellar outer dynein arm light chain 2 OS=Chlamydomonas reinhardtii OX=3055 GN=ODA12 PE=2 SV=1	8	7	3
A0A2K3E0W4	Cre02.g086200	CHLRE_02g086200v5	33 kDa	Uncharacterized protein OS=Chlamydomonas reinhardtii OX=3055 GN=CHLRE_02g086200v5 PE=4 SV=1	14	1	3
A0A2K3DS38-DECOY	Cre05.g230700		?	Uncharacterized protein OS=Chlamydomonas reinhardtii OX=3055 GN=CHLRE_05g230700v5 PE=4 SV=1	16	2	0
A0A2K3CWK3-DECOY	Cre15.g637700		?	Uncharacterized protein OS=Chlamydomonas reinhardtii OX=3055 GN=CHLRE_15g637700v5 PE=4 SV=1	12	0	6
A0A2K3DSQ4	Cre05.g235102	CHLRE_05g235102v5	170 kDa	Reverse transcriptase domain-containing protein OS=Chlamydomonas reinhardtii OX=3055 GN=CHLRE_05g235102v5 PE=4 SV=1	8	10	0
A0A2K3CNE7	Cre19.g750797	CHLRE_19g750797v5	199 kDa	Protein kinase domain-containing protein OS=Chlamydomonas reinhardtii OX=3055 GN=CHLRE_19g750797v5 PE=4 SV=1	8	6	3
A0A2K3CP46-DECOY	Cre17.g703900		?	WD_REPEATS_REGION domain-containing protein OS=Chlamydomonas reinhardtii OX=3055 GN=CHLRE_17g703900v5 PE=4 SV=1	4	8	5
A0A2K3CPR2	Cre17.g712300	CHLRE_17g712300v5	100 kDa	Uncharacterized protein OS=Chlamydomonas reinhardtii OX=3055 GN=CHLRE_17g712300v5 PE=4 SV=1	3	8	6
A0A2K3CPZ0-DECOY	Cre17.g715801		?	Uncharacterized protein OS=Chlamydomonas reinhardtii OX=3055 GN=CHLRE_17g715801v5 PE=4 SV=1	4	5	8
A0A2K3CQ83-DECOY	Cre17.g719900		?	CBM20 domain-containing protein OS=Chlamydomonas reinhardtii OX=3055 GN=CHLRE_17g719900v5 PE=3 SV=1	3	5	9
A0A2K3CQV6-DECOY	Cre17.g729250		?	Uncharacterized protein OS=Chlamydomonas reinhardtii OX=3055 GN=CHLRE_17g729250v5 PE=4 SV=1	4	7	6
A0A2K3CQY6-DECOY	Cre17.g731200		?	Uncharacterized protein OS=Chlamydomonas reinhardtii OX=3055 GN=CHLRE_17g731200v5 PE=4 SV=1	7	6	4
A0A2K3CR94	Cre17.g734400	CHLRE_17g734400v5	88 kDa	CULLIN_2 domain-containing protein OS=Chlamydomonas reinhardtii OX=3055 GN=CHLRE_17g734400v5 PE=3 SV=1	5	4	8
A0A2K3CRB7	Cre17.g735021	CHLRE_17g735021v5	197 kDa	Uncharacterized protein OS=Chlamydomonas reinhardtii OX=3055 GN=CHLRE_17g735021v5 PE=4 SV=1	6	4	7
A0A2K3CRM5	Cre17.g739551	CHLRE_17g739551v5	360 kDa	Uncharacterized protein OS=Chlamydomonas reinhardtii OX=3055 GN=CHLRE_17g739551v5 PE=4 SV=1	8	6	3
A0A2K3CRT1-DECOY	Cre17.g741750		?	Uncharacterized protein OS=Chlamydomonas reinhardtii OX=3055 GN=CHLRE_17g741750v5 PE=4 SV=1	5	6	6
A0A2K3CRU8	Cre17.g742300	CHLRE_17g742300v5	25 kDa	Uncharacterized protein OS=Chlamydomonas reinhardtii OX=3055 GN=CHLRE_17g742300v5 PE=4 SV=1	7	3	7
A0A2K3CRV5	Cre17.g742400	CHLRE_17g742400v5	433 kDa	Uncharacterized protein OS=Chlamydomonas reinhardtii OX=3055 GN=CHLRE_17g742400v5 PE=4 SV=1	5	5	7
A0A2K3CS70-DECOY	Cre16.g696050		?	Uncharacterized protein OS=Chlamydomonas reinhardtii OX=3055 GN=CHLRE_16g696050v5 PE=4 SV=1	5	5	7
A0A2K3CST7-DECOY	Cre16.g650900		?	Uncharacterized protein OS=Chlamydomonas reinhardtii OX=3055 GN=CHLRE_16g650900v5 PE=3 SV=1	7	5	5
A0A2K3CT62-DECOY	Cre16.g654950		?	Uncharacterized protein OS=Chlamydomonas reinhardtii OX=3055 GN=CHLRE_16g654950v5 PE=4 SV=1	4	9	4
A0A2K3CTM6-DECOY	Cre16.g662951		?	ANK_REP_REGION domain-containing protein OS=Chlamydomonas reinhardtii OX=3055 GN=CHLRE_16g662951v5 PE=4 SV=1	9	4	4
A0A2K3CUI0-DECOY	Cre16.g670850		?	Uncharacterized protein OS=Chlamydomonas reinhardtii OX=3055 GN=CHLRE_16g670850v5 PE=4 SV=1	5	7	5
A0A2K3CVG9	Cre16.g674900	CHLRE_16g674900v5	423 kDa	Protein kinase domain-containing protein OS=Chlamydomonas reinhardtii OX=3055 GN=CHLRE_16g674900v5 PE=4 SV=1	5	5	7
A0A2K3CVN0	Cre16.g672650	CHLRE_16g672650v5	29 kDa	Uncharacterized protein OS=Chlamydomonas reinhardtii OX=3055 GN=CHLRE_16g672650v5 PE=3 SV=1	3	6	8
A0A2K3CVP6-DECOY	Cre16.g671937		?	Uncharacterized protein OS=Chlamydomonas reinhardtii OX=3055 GN=CHLRE_16g671937v5 PE=4 SV=1	9	4	4
A0A2K3CW18	Cre16.g683147	CHLRE_16g683147v5	149 kDa	Uncharacterized protein OS=Chlamydomonas reinhardtii OX=3055 GN=CHLRE_16g683147v5 PE=4 SV=1	4	5	8
A0A2K3CWB7	Cre16.g692228	CHLRE_16g692228v5	203 kDa	Protein kinase domain-containing protein OS=Chlamydomonas reinhardtii OX=3055 GN=CHLRE_16g692228v5 PE=4 SV=1	4	9	4
A0A2K3CWY3	Cre15.g641950	CHLRE_15g641950v5	312 kDa	DUF4485 domain-containing protein OS=Chlamydomonas reinhardtii OX=3055 GN=CHLRE_15g641950v5 PE=3 SV=1	8	6	3
A0A2K3CXE0	Cre14.g613100	CHLRE_14g613100v5	210 kDa	Uncharacterized protein OS=Chlamydomonas reinhardtii OX=3055 GN=CHLRE_14g613100v5 PE=4 SV=1	6	7	4
A0A2K3CYZ8	Cre13.g561800	CHLRE_13g561800v5	216 kDa	C2 domain-containing protein OS=Chlamydomonas reinhardtii OX=3055 GN=CHLRE_13g561800v5 PE=4 SV=1	7	6	4
A0A2K3CYZ8-DECOY	Cre13.g561800		?	C2 domain-containing protein OS=Chlamydomonas reinhardtii OX=3055 GN=CHLRE_13g561800v5 PE=4 SV=1	3	8	6
A0A2K3CZ48	Cre13.g564151	CHLRE_13g564151v5	245 kDa	Uncharacterized protein OS=Chlamydomonas reinhardtii OX=3055 GN=CHLRE_13g564151v5 PE=4 SV=1	10	3	4
A0A2K3CZE4 (+1)	Cre13.g567550	CHLRE_13g567550v5	83 kDa	Protein kinase domain-containing protein OS=Chlamydomonas reinhardtii OX=3055 GN=CHLRE_13g567550v5 PE=4 SV=1	6	7	4
A0A2K3D076-DECOY	Cre13.g579000		?	Uncharacterized protein OS=Chlamydomonas reinhardtii OX=3055 GN=CHLRE_13g579000v5 PE=4 SV=1	6	8	3
A0A2K3D0C5-DECOY	Cre13.g580900		?	Non-specific serine/threonine protein kinase OS=Chlamydomonas reinhardtii OX=3055 GN=CHLRE_13g580900v5 PE=3 SV=1	10	3	4
A0A2K3D198-DECOY	Cre13.g592551		?	Uncharacterized protein OS=Chlamydomonas reinhardtii OX=3055 GN=CHLRE_13g592551v5 PE=4 SV=1	7	3	7
A0A2K3D1M4	Cre12.g483800	CHLRE_12g483800v5	259 kDa	Uncharacterized protein OS=Chlamydomonas reinhardtii OX=3055 GN=CHLRE_12g483800v5 PE=4 SV=1	3	8	6
A0A2K3D1T9	Cre12.g494100	CHLRE_12g494100v5	144 kDa	SF3b1 domain-containing protein OS=Chlamydomonas reinhardtii OX=3055 GN=CHLRE_12g494100v5 PE=3 SV=1	7	7	3
A0A2K3D2I6	Cre12.g512300	CHLRE_12g512300v5	118 kDa	Lipoxygenase OS=Chlamydomonas reinhardtii OX=3055 GN=CHLRE_12g512300v5 PE=3 SV=1	8	5	4
A0A2K3D3X9	Cre12.g517900	CHLRE_12g517900v5	114 kDa	Protein translocase subunit SecA OS=Chlamydomonas reinhardtii OX=3055 GN=CHLRE_12g517900v5 PE=3 SV=1	8	5	4
A0A2K3D414	Cre12.g520450	CHLRE_12g520450v5	109 kDa	ShKT domain-containing protein OS=Chlamydomonas reinhardtii OX=3055 GN=CHLRE_12g520450v5 PE=4 SV=1	4	9	4
A0A2K3D417-DECOY	Cre12.g520173		?	AAA_12 domain-containing protein OS=Chlamydomonas reinhardtii OX=3055 GN=CHLRE_12g520173v5 PE=4 SV=1	6	3	8
A0A2K3D4E0-DECOY	Cre12.g525450		?	Uncharacterized protein OS=Chlamydomonas reinhardtii OX=3055 GN=CHLRE_12g525450v5 PE=4 SV=1	3	4	10
A0A2K3D5H8	Cre12.g560450	CHLRE_12g560450v5	248 kDa	Methyl-accepting transducer domain-containing protein OS=Chlamydomonas reinhardtii OX=3055 GN=CHLRE_12g560450v5 PE=4 SV=1	4	7	6
A0A2K3D5X4-DECOY	Cre12.g555050		?	ERCC4 domain-containing protein OS=Chlamydomonas reinhardtii OX=3055 GN=CHLRE_12g555050v5 PE=3 SV=1	5	6	6
A0A2K3D6F2	Cre12.g547351	CHLRE_12g547351v5	196 kDa	Uncharacterized protein OS=Chlamydomonas reinhardtii OX=3055 GN=CHLRE_12g547351v5 PE=3 SV=1	7	4	6
A0A2K3D7U9	Cre11.g467730	CHLRE_11g467730v5	60 kDa	Uncharacterized protein OS=Chlamydomonas reinhardtii OX=3055 GN=CHLRE_11g467730v5 PE=4 SV=1	7	7	3
A0A2K3D8F4	Cre11.g477625	CHLRE_11g477625v5	190 kDa	Magnesium chelatase OS=Chlamydomonas reinhardtii OX=3055 GN=CHLRE_11g477625v5 PE=3 SV=1	8	4	5
A0A2K3D8J2-DECOY	Cre11.g479000		?	Guanylate cyclase domain-containing protein OS=Chlamydomonas reinhardtii OX=3055 GN=CHLRE_11g479000v5 PE=4 SV=1	7	6	4
A0A2K3D8Z7	Cre10.g418800	CHLRE_10g418800v5	339 kDa	Uncharacterized protein OS=Chlamydomonas reinhardtii OX=3055 GN=CHLRE_10g418800v5 PE=4 SV=1	7	4	6
A0A2K3DAC8-DECOY	Cre10.g438700		?	WD_REPEATS_REGION domain-containing protein OS=Chlamydomonas reinhardtii OX=3055 GN=CHLRE_10g438700v5 PE=4 SV=1	6	7	4
A0A2K3DAG6	Cre10.g440200	CHLRE_10g440200v5	126 kDa	Structural maintenance of chromosomes protein 5 OS=Chlamydomonas reinhardtii OX=3055 GN=CHLRE_10g440200v5 PE=3 SV=1	5	7	5
A0A2K3DAU8	Cre10.g446000	CHLRE_10g446000v5	99 kDa	C2 NT-type domain-containing protein OS=Chlamydomonas reinhardtii OX=3055 GN=CHLRE_10g446000v5 PE=4 SV=1	7	5	5
A0A2K3DCL8	Cre09.g404250	CHLRE_09g404250v5	344 kDa	Uncharacterized protein OS=Chlamydomonas reinhardtii OX=3055 GN=CHLRE_09g404250v5 PE=3 SV=1	3	6	8
A0A2K3DCL8-DECOY	Cre09.g404250		?	Uncharacterized protein OS=Chlamydomonas reinhardtii OX=3055 GN=CHLRE_09g404250v5 PE=3 SV=1	7	7	3
A0A2K3DD24-DECOY	Cre09.g397550		?	Uncharacterized protein OS=Chlamydomonas reinhardtii OX=3055 GN=CHLRE_09g397550v5 PE=4 SV=1	6	6	5
A0A2K3DE24	Cre09.g389726	CHLRE_09g389726v5	292 kDa	Uncharacterized protein OS=Chlamydomonas reinhardtii OX=3055 GN=CHLRE_09g389726v5 PE=4 SV=1	4	7	6
A0A2K3DEU8-DECOY	Cre09.g398808		?	GRIP domain-containing protein OS=Chlamydomonas reinhardtii OX=3055 GN=CHLRE_09g398808v5 PE=4 SV=1	8	6	3
A0A2K3DF21	Cre09.g402108	CHLRE_09g402108v5	458 kDa	Uncharacterized protein OS=Chlamydomonas reinhardtii OX=3055 GN=CHLRE_09g402108v5 PE=3 SV=1	6	6	5
A0A2K3DG07-DECOY	Cre09.g416250		?	Myosin motor domain-containing protein OS=Chlamydomonas reinhardtii OX=3055 GN=CHLRE_09g416250v5 PE=3 SV=1	5	7	5
A0A2K3DG57-DECOY	Cre08.g358528		?	Cilia- and flagella-associated protein 157 OS=Chlamydomonas reinhardtii OX=3055 GN=CHLRE_08g358528v5 PE=3 SV=1	8	6	3
A0A2K3DGP3-DECOY	Cre08.g363950		?	Uncharacterized protein OS=Chlamydomonas reinhardtii OX=3055 GN=CHLRE_08g363950v5 PE=3 SV=1	9	4	4
A0A2K3DGW4-DECOY	Cre08.g366150		?	Uncharacterized protein OS=Chlamydomonas reinhardtii OX=3055 GN=CHLRE_08g366150v5 PE=4 SV=1	3	6	8
A0A2K3DIP5-DECOY	Cre07.g316850		?	DNA helicase OS=Chlamydomonas reinhardtii OX=3055 GN=CHLRE_07g316850v5 PE=3 SV=1	5	8	4
A0A2K3DJI3-DECOY	Cre07.g325761		?	Uncharacterized protein OS=Chlamydomonas reinhardtii OX=3055 GN=CHLRE_07g325761v5 PE=4 SV=1	8	5	4
A0A2K3DJT8	Cre07.g329900	CHLRE_07g329900v5	146 kDa	Uncharacterized protein OS=Chlamydomonas reinhardtii OX=3055 GN=CHLRE_07g329900v5 PE=3 SV=1	6	3	8
A0A2K3DKX2-DECOY	Cre07.g345900		?	Uncharacterized protein OS=Chlamydomonas reinhardtii OX=3055 GN=CHLRE_07g345900v5 PE=3 SV=1	5	8	4
A0A2K3DLE3	Cre07.g353000	CHLRE_07g353000v5	207 kDa	Protein kinase domain-containing protein OS=Chlamydomonas reinhardtii OX=3055 GN=CHLRE_07g353000v5 PE=4 SV=1	5	6	6
A0A2K3DME9-DECOY	Cre06.g256650		?	AAA_12 domain-containing protein OS=Chlamydomonas reinhardtii OX=3055 GN=CHLRE_06g256650v5 PE=4 SV=1	10	3	4
A0A2K3DMJ3	Cre06.g259200	CHLRE_06g259200v5	63 kDa	Tr-type G domain-containing protein OS=Chlamydomonas reinhardtii OX=3055 GN=CHLRE_06g259200v5 PE=4 SV=1	8	4	5
A0A2K3DMK6-DECOY	Cre06.g259100		?	NAM-associated domain-containing protein OS=Chlamydomonas reinhardtii OX=3055 GN=CHLRE_06g259100v5 PE=4 SV=1	5	8	4
A0A2K3DMM6-DECOY	Cre06.g259600		?	Vps53_N domain-containing protein OS=Chlamydomonas reinhardtii OX=3055 GN=CHLRE_06g259600v5 PE=3 SV=1	8	6	3
A0A2K3DN83	Cre06.g268800	CHLRE_06g268800v5	152 kDa	Uncharacterized protein OS=Chlamydomonas reinhardtii OX=3055 GN=CHLRE_06g268800v5 PE=3 SV=1	4	7	6
A0A2K3DP53	Cre06.g278187	CHLRE_06g278187v5	149 kDa	Uncharacterized protein OS=Chlamydomonas reinhardtii OX=3055 GN=CHLRE_06g278187v5 PE=4 SV=1	4	5	8
A0A2K3DPI8	Cre06.g279183	CHLRE_06g279183v5	226 kDa	Uncharacterized protein OS=Chlamydomonas reinhardtii OX=3055 GN=CHLRE_06g279183v5 PE=4 SV=1	7	4	6
A0A2K3DPJ3-DECOY	Cre06.g279700		?	Uncharacterized protein OS=Chlamydomonas reinhardtii OX=3055 GN=CHLRE_06g279700v5 PE=4 SV=1	5	5	7
A0A2K3DR60	Cre06.g304000	CHLRE_06g304000v5	252 kDa	RING-type domain-containing protein (Fragment) OS=Chlamydomonas reinhardtii OX=3055 GN=CHLRE_06g304000v5 PE=3 SV=1	6	6	5
A0A2K3DRA9-DECOY	Cre06.g304650		?	Uncharacterized protein OS=Chlamydomonas reinhardtii OX=3055 GN=CHLRE_06g304650v5 PE=4 SV=1	4	6	7
A0A2K3DRP3	Cre06.g309951	CHLRE_06g309951v5	811 kDa	Uncharacterized protein OS=Chlamydomonas reinhardtii OX=3055 GN=CHLRE_06g309951v5 PE=4 SV=1	6	5	6
A0A2K3DRQ7	Cre05.g234400	CHLRE_05g234400v5	274 kDa	ABC transporter domain-containing protein OS=Chlamydomonas reinhardtii OX=3055 GN=CHLRE_05g234400v5 PE=4 SV=1	4	8	5
A0A2K3DRU4	Cre05.g233100	CHLRE_05g233100v5	115 kDa	Uncharacterized protein OS=Chlamydomonas reinhardtii OX=3055 GN=CHLRE_05g233100v5 PE=3 SV=1	6	4	7
A0A2K3DRX5	Cre05.g234100	CHLRE_05g234100v5	60 kDa	Uncharacterized protein OS=Chlamydomonas reinhardtii OX=3055 GN=CHLRE_05g234100v5 PE=3 SV=1	7	7	3
A0A2K3DS19-DECOY	Cre05.g247650		?	Uncharacterized protein OS=Chlamydomonas reinhardtii OX=3055 GN=CHLRE_05g247650v5 PE=4 SV=1	5	6	6
A0A2K3DS69	Cre05.g245351	CHLRE_05g245351v5	297 kDa	C-type lectin domain-containing protein OS=Chlamydomonas reinhardtii OX=3055 GN=CHLRE_05g245351v5 PE=4 SV=1	8	5	4
A0A2K3DS99	Cre05.g244050	CHLRE_05g244050v5	352 kDa	Uncharacterized protein OS=Chlamydomonas reinhardtii OX=3055 GN=CHLRE_05g244050v5 PE=4 SV=1	6	6	5
A0A2K3DSK8-DECOY (+2)	Cre05.g234640		?	Uncharacterized protein OS=Chlamydomonas reinhardtii OX=3055 GN=CHLRE_05g234640v5 PE=4 SV=1	8	5	4
A0A2K3DSM2-DECOY	Cre05.g234645		?	Uncharacterized protein OS=Chlamydomonas reinhardtii OX=3055 GN=CHLRE_05g234645v5 PE=3 SV=1	7	4	6
A0A2K3DSS7-DECOY	Cre05.g236250		?	WD_REPEATS_REGION domain-containing protein OS=Chlamydomonas reinhardtii OX=3055 GN=CHLRE_05g236250v5 PE=4 SV=1	5	6	6
A0A2K3DST1-DECOY	Cre05.g236100		?	Uncharacterized protein OS=Chlamydomonas reinhardtii OX=3055 GN=CHLRE_05g236100v5 PE=4 SV=1	6	4	7
A0A2K3DSW1-DECOY (+1)	Cre05.g237200		?	GED domain-containing protein OS=Chlamydomonas reinhardtii OX=3055 GN=CHLRE_05g237200v5 PE=4 SV=1	3	7	7
A0A2K3DTD5	Cre04.g217550	CHLRE_04g217550v5	130 kDa	Eukaryotic translation initiation factor 3 subunit C OS=Chlamydomonas reinhardtii OX=3055 GN=CHLRE_04g217550v5 PE=3 SV=1	4	3	10
A0A2K3DVT0	Cre03.g152550	CHLRE_03g152550v5	219 kDa	Uncharacterized protein OS=Chlamydomonas reinhardtii OX=3055 GN=CHLRE_03g152550v5 PE=4 SV=1	7	4	6
A0A2K3DVV9-DECOY	Cre03.g153400		?	AB hydrolase-1 domain-containing protein OS=Chlamydomonas reinhardtii OX=3055 GN=CHLRE_03g153400v5 PE=4 SV=1	4	6	7
A0A2K3DW30	Cre03.g156850	CHLRE_03g156850v5	178 kDa	Uncharacterized protein OS=Chlamydomonas reinhardtii OX=3055 GN=CHLRE_03g156850v5 PE=4 SV=1	9	4	4
A0A2K3DW88	Cre03.g158900	CHLRE_03g158900v5	50 kDa	Dihydrolipoamide acetyltransferase component of pyruvate dehydrogenase complex OS=Chlamydomonas reinhardtii OX=3055 GN=CHLRE_03g158900v5 PE=3 SV=1	5	8	4
A0A2K3DWL0	Cre03.g164050	CHLRE_03g164050v5	139 kDa	Kinesin motor domain-containing protein OS=Chlamydomonas reinhardtii OX=3055 GN=CHLRE_03g164050v5 PE=3 SV=1	3	8	6
A0A2K3DXH6	Cre03.g177650	CHLRE_03g177650v5	268 kDa	Uncharacterized protein OS=Chlamydomonas reinhardtii OX=3055 GN=CHLRE_03g177650v5 PE=4 SV=1	6	5	6
A0A2K3DYG9	Cre03.g192900	CHLRE_03g192900v5	174 kDa	Uncharacterized protein OS=Chlamydomonas reinhardtii OX=3055 GN=CHLRE_03g192900v5 PE=4 SV=1	4	5	8
A0A2K3DYW5-DECOY	Cre03.g208550		?	Uncharacterized protein OS=Chlamydomonas reinhardtii OX=3055 GN=CHLRE_03g208550v5 PE=4 SV=1	6	4	7
A0A2K3DZ11	Cre03.g206200	CHLRE_03g206200v5	326 kDa	Uncharacterized protein OS=Chlamydomonas reinhardtii OX=3055 GN=CHLRE_03g206200v5 PE=4 SV=1	5	4	8
A0A2K3DZD3	Cre03.g202150	CHLRE_03g202150v5	160 kDa	Uncharacterized protein OS=Chlamydomonas reinhardtii OX=3055 GN=CHLRE_03g202150v5 PE=4 SV=1	7	7	3
A0A2K3DZI0	Cre03.g199200	CHLRE_03g199200v5	253 kDa	Uncharacterized protein OS=Chlamydomonas reinhardtii OX=3055 GN=CHLRE_03g199200v5 PE=4 SV=1	5	4	8
A0A2K3DZI0-DECOY	Cre03.g199200		?	Uncharacterized protein OS=Chlamydomonas reinhardtii OX=3055 GN=CHLRE_03g199200v5 PE=4 SV=1	8	4	5
A0A2K3DZM4-DECOY	Cre03.g203345		?	Uncharacterized protein OS=Chlamydomonas reinhardtii OX=3055 GN=CHLRE_03g203345v5 PE=4 SV=1	9	4	4
A0A2K3E076	Cre02.g076250	CHLRE_02g076250v5	85 kDa	Elongation factor G, chloroplastic OS=Chlamydomonas reinhardtii OX=3055 GN=CHLRE_02g076250v5 PE=3 SV=1	6	5	6
A0A2K3E0D7	Cre02.g077600	CHLRE_02g077600v5	208 kDa	Uncharacterized protein OS=Chlamydomonas reinhardtii OX=3055 GN=CHLRE_02g077600v5 PE=4 SV=1	9	5	3
A0A2K3E2F8-DECOY	Cre02.g103250		?	Uncharacterized protein OS=Chlamydomonas reinhardtii OX=3055 GN=CHLRE_02g103250v5 PE=4 SV=1	4	9	4
A0A2K3E2R6-DECOY	Cre02.g108601		?	Protein kinase domain-containing protein OS=Chlamydomonas reinhardtii OX=3055 GN=CHLRE_02g108601v5 PE=4 SV=1	5	6	6
A0A2K3E3D4-DECOY	Cre02.g117000		?	Guanylate cyclase domain-containing protein OS=Chlamydomonas reinhardtii OX=3055 GN=CHLRE_02g117000v5 PE=3 SV=1	6	6	5
A0A2K3E4D8-DECOY	Cre02.g142226		?	Protein kinase domain-containing protein OS=Chlamydomonas reinhardtii OX=3055 GN=CHLRE_02g142226v5 PE=4 SV=1	10	3	4
A0A2K3E4Z5-DECOY	Cre01.g004200		?	Uncharacterized protein OS=Chlamydomonas reinhardtii OX=3055 GN=CHLRE_01g004200v5 PE=4 SV=1	8	4	5
A0A2K3E5I9	Cre01.g012350	CHLRE_01g012350v5	154 kDa	Uncharacterized protein OS=Chlamydomonas reinhardtii OX=3055 GN=CHLRE_01g012350v5 PE=4 SV=1	4	10	3
A0A2K3E5P2-DECOY	Cre01.g015050		?	CID domain-containing protein OS=Chlamydomonas reinhardtii OX=3055 GN=CHLRE_01g015050v5 PE=4 SV=1	5	8	4
A0A2K3E630-DECOY	Cre01.g020050		?	Uncharacterized protein OS=Chlamydomonas reinhardtii OX=3055 GN=CHLRE_01g020050v5 PE=4 SV=1	7	6	4
A0A2K3E652-DECOY	Cre01.g021600		?	Uncharacterized protein OS=Chlamydomonas reinhardtii OX=3055 GN=CHLRE_01g021600v5 PE=3 SV=1	6	5	6
A0A2K3E656-DECOY (+1)	Cre01.g021450		?	Uncharacterized protein OS=Chlamydomonas reinhardtii OX=3055 GN=CHLRE_01g021450v5 PE=4 SV=1	4	7	6
A0A2K3E6D5	Cre01.g023150	CHLRE_01g023150v5	82 kDa	DNA helicase OS=Chlamydomonas reinhardtii OX=3055 GN=CHLRE_01g023150v5 PE=3 SV=1	5	6	6
A0A2K3E6H6-DECOY	Cre01.g027950		?	Uncharacterized protein OS=Chlamydomonas reinhardtii OX=3055 GN=CHLRE_01g027950v5 PE=4 SV=1	6	5	6
A0A2K3E6U2	Cre01.g032200	CHLRE_01g032200v5	219 kDa	Uncharacterized protein OS=Chlamydomonas reinhardtii OX=3055 GN=CHLRE_01g032200v5 PE=4 SV=1	6	7	4
A0A2K3E7I2	Cre01.g042000	CHLRE_01g042000v5	251 kDa	Uncharacterized protein OS=Chlamydomonas reinhardtii OX=3055 GN=CHLRE_01g042000v5 PE=4 SV=1	7	5	5
A0A2K3E813	Cre01.g050750	CHLRE_01g050750v5	77 kDa	Uncharacterized protein OS=Chlamydomonas reinhardtii OX=3055 GN=CHLRE_01g050750v5 PE=4 SV=1	7	7	3
A0A2K3E856-DECOY	Cre01.g052650		?	ATP-grasp domain-containing protein OS=Chlamydomonas reinhardtii OX=3055 GN=CHLRE_01g052650v5 PE=3 SV=1	7	4	6
A0A2K3E8E6-DECOY	Cre01.g055600		?	Kinesin motor domain-containing protein OS=Chlamydomonas reinhardtii OX=3055 GN=CHLRE_01g055600v5 PE=3 SV=1	6	5	6
A8HWZ6		PRPL13	25 kDa	Plastid ribosomal protein L13 OS=Chlamydomonas reinhardtii OX=3055 GN=PRPL13 PE=3 SV=1	7	6	4
A8HYA9		FUM1	63 kDa	Fumarate hydratase OS=Chlamydomonas reinhardtii OX=3055 GN=FUM1 PE=3 SV=1	8	4	5
A8IXP0	Cre03.g200850	CHLRE_03g200850v5	63 kDa	Predicted protein OS=Chlamydomonas reinhardtii OX=3055 GN=CHLRE_03g200850v5 PE=4 SV=1	9	3	5
A8J4S1		PSAF	24 kDa	PSI-F OS=Chlamydomonas reinhardtii OX=3055 GN=PSAF PE=3 SV=1	7	5	5
A8J940	Cre06.g278154	CHLRE_06g278154v5	75 kDa	Predicted protein OS=Chlamydomonas reinhardtii OX=3055 GN=CHLRE_06g278154v5 PE=4 SV=1	8	4	5
B9A0U9		CAV2	223 kDa	Voltage dependent calcium channel like 1 OS=Chlamydomonas reinhardtii OX=3055 GN=CAV2 PE=2 SV=1	6	8	3
P48267		rps7	19 kDa	30S ribosomal protein S7, chloroplastic OS=Chlamydomonas reinhardtii OX=3055 GN=rps7 PE=1 SV=2	5	8	4
Q8HUG9		rpoC1A	69 kDa	DNA-directed RNA polymerase subunit beta' N-terminal section OS=Chlamydomonas reinhardtii OX=3055 GN=rpoC1A PE=2 SV=1	9	5	3
Q8HUH2-DECOY			?	DNA-directed RNA polymerase subunit alpha OS=Chlamydomonas reinhardtii OX=3055 GN=rpoA PE=2 SV=1	5	5	7
Q8S4W6-DECOY			?	Coiled-coil flagellar protein OS=Chlamydomonas reinhardtii OX=3055 GN=MBO2 PE=4 SV=1	4	6	7
A0A2K3CZ36-DECOY	Cre13.g562800		?	Uncharacterized protein OS=Chlamydomonas reinhardtii OX=3055 GN=CHLRE_13g562800v5 PE=4 SV=1	10	3	4
A0A2K3D7H2 (+1)	Cre11.g467629	CHLRE_11g467629v5	308 kDa	PAS domain-containing protein OS=Chlamydomonas reinhardtii OX=3055 GN=CHLRE_11g467629v5 PE=4 SV=1	8	2	7
A0A2K3DDR6-DECOY	Cre09.g387400		?	DNA polymerase zeta catalytic subunit OS=Chlamydomonas reinhardtii OX=3055 GN=CHLRE_09g387400v5 PE=3 SV=1	6	9	2
A0A2K3CP73-DECOY	Cre17.g705350		?	Uncharacterized protein OS=Chlamydomonas reinhardtii OX=3055 GN=CHLRE_17g705350v5 PE=4 SV=1	7	8	2
A0A2K3CRE5	Cre17.g736100	CHLRE_17g736100v5	378 kDa	Uncharacterized protein OS=Chlamydomonas reinhardtii OX=3055 GN=CHLRE_17g736100v5 PE=3 SV=1	4	8	4
A0A2K3CXU8	Cre14.g618600	CHLRE_14g618600v5	267 kDa	Uncharacterized protein OS=Chlamydomonas reinhardtii OX=3055 GN=CHLRE_14g618600v5 PE=4 SV=1	2	6	9
A0A2K3D683	Cre12.g550150	CHLRE_12g550150v5	150 kDa	Uncharacterized protein OS=Chlamydomonas reinhardtii OX=3055 GN=CHLRE_12g550150v5 PE=4 SV=1	10	4	2
A0A2K3D8T1-DECOY	Cre11.g481700		?	Uncharacterized protein OS=Chlamydomonas reinhardtii OX=3055 GN=CHLRE_11g481700v5 PE=4 SV=1	4	4	9
A0A2K3DA19 (+1)	Cre10.g433900	CHLRE_10g433900v5	300 kDa	Uncharacterized protein OS=Chlamydomonas reinhardtii OX=3055 GN=CHLRE_10g433900v5 PE=4 SV=1	2	5	10
A0A2K3DE28-DECOY	Cre09.g390097		?	Protein kinase domain-containing protein OS=Chlamydomonas reinhardtii OX=3055 GN=CHLRE_09g390097v5 PE=4 SV=1	7	3	7
A0A2K3DHL8-DECOY	Cre08.g374700		?	C2H2-type domain-containing protein OS=Chlamydomonas reinhardtii OX=3055 GN=CHLRE_08g374700v5 PE=4 SV=1	8	6	3
A0A2K3DKV5	Cre07.g344400	CHLRE_07g344400v5	54 kDa	Uncharacterized protein OS=Chlamydomonas reinhardtii OX=3055 GN=CHLRE_07g344400v5 PE=4 SV=1	3	12	2
A0A2K3DMS1-DECOY	Cre06.g261700		?	Ribosome assembly factor mrt4 OS=Chlamydomonas reinhardtii OX=3055 GN=CHLRE_06g261700v5 PE=3 SV=1	4	6	7
A0A2K3DP21-DECOY	Cre06.g278177		?	Uncharacterized protein OS=Chlamydomonas reinhardtii OX=3055 GN=CHLRE_06g278177v5 PE=3 SV=1	5	6	6
A0A2K3DQG4-DECOY	Cre06.g294050		?	Uncharacterized protein OS=Chlamydomonas reinhardtii OX=3055 GN=CHLRE_06g294050v5 PE=4 SV=1	7	8	2
A0A2K3DUU5-DECOY	Cre04.g228550		?	Uncharacterized protein OS=Chlamydomonas reinhardtii OX=3055 GN=CHLRE_04g228550v5 PE=4 SV=1	7	8	2
A0A2K3DW41-DECOY	Cre03.g157400		?	Cyclic nucleotide-binding domain-containing protein OS=Chlamydomonas reinhardtii OX=3055 GN=CHLRE_03g157400v5 PE=4 SV=1	7	8	2
A0A2K3DWP2	Cre03.g165050	CHLRE_03g165050v5	125 kDa	Plasma membrane ATPase OS=Chlamydomonas reinhardtii OX=3055 GN=CHLRE_03g165050v5 PE=3 SV=1	3	5	9
A0A2K3E0P6	Cre02.g084150	CHLRE_02g084150v5	331 kDa	Uncharacterized protein OS=Chlamydomonas reinhardtii OX=3055 GN=CHLRE_02g084150v5 PE=4 SV=1	8	7	2
A0A2K3E476-DECOY	Cre02.g141406		?	AAA domain-containing protein OS=Chlamydomonas reinhardtii OX=3055 GN=CHLRE_02g141406v5 PE=4 SV=1	7	8	2
A0A2K3E4W9	Cre01.g004157	CHLRE_01g004157v5	271 kDa	Uncharacterized protein OS=Chlamydomonas reinhardtii OX=3055 GN=CHLRE_01g004157v5 PE=4 SV=1	4	8	5
A0A2K3E4Z7-DECOY	Cre01.g004600		?	RWP-RK domain-containing protein OS=Chlamydomonas reinhardtii OX=3055 GN=CHLRE_01g004600v5 PE=4 SV=1	11	4	2
A8HVA3		HFO4	11 kDa	Histone H4 OS=Chlamydomonas reinhardtii OX=3055 GN=HFO4 PE=3 SV=1	2	10	5
A8JFI1		CPH1	105 kDa	Cryptochrome photoreceptor OS=Chlamydomonas reinhardtii OX=3055 GN=CPH1 PE=3 SV=1	4	7	6
A8JGF8		RPS9	22 kDa	Ribosomal protein S9, component of cytosolic 80S ribosome and 40S small subunit OS=Chlamydomonas reinhardtii OX=3055 GN=RPS9 PE=3 SV=1	2	9	5
A0A2K3CPK4-DECOY	Cre17.g709950		?	Uncharacterized protein OS=Chlamydomonas reinhardtii OX=3055 GN=CHLRE_17g709950v5 PE=3 SV=1	8	6	3
A0A2K3CS00	Cre17.g744147	CHLRE_17g744147v5	240 kDa	Uncharacterized protein OS=Chlamydomonas reinhardtii OX=3055 GN=CHLRE_17g744147v5 PE=4 SV=1	8	2	7
A0A2K3D268-DECOY	Cre12.g489250		?	Uncharacterized protein OS=Chlamydomonas reinhardtii OX=3055 GN=CHLRE_12g489250v5 PE=4 SV=1	9	2	6
A0A2K3D581-DECOY	Cre12.g537200		?	Transket_pyr domain-containing protein OS=Chlamydomonas reinhardtii OX=3055 GN=CHLRE_12g537200v5 PE=3 SV=1	8	2	7
A0A2K3D5L1	Cre12.g559300	CHLRE_12g559300v5	107 kDa	Uncharacterized protein OS=Chlamydomonas reinhardtii OX=3055 GN=CHLRE_12g559300v5 PE=4 SV=1	5	6	6
A0A2K3D6X1	Cre12.g540950	CHLRE_12g540950v5	94 kDa	Uncharacterized protein OS=Chlamydomonas reinhardtii OX=3055 GN=CHLRE_12g540950v5 PE=4 SV=1	10	2	5
A0A2K3D748-DECOY	Cre12.g556653		?	Uncharacterized protein OS=Chlamydomonas reinhardtii OX=3055 GN=CHLRE_12g556653v5 PE=4 SV=1	9	2	6
A0A2K3D7H6	Cre11.g467626	CHLRE_11g467626v5	173 kDa	Protein kinase domain-containing protein OS=Chlamydomonas reinhardtii OX=3055 GN=CHLRE_11g467626v5 PE=4 SV=1	4	3	10
A0A2K3DDF6 (+1)	Cre09.g392000	CHLRE_09g392000v5	129 kDa	Uncharacterized protein OS=Chlamydomonas reinhardtii OX=3055 GN=CHLRE_09g392000v5 PE=3 SV=1	6	2	8
A0A2K3DGZ2-DECOY	Cre08.g367200		?	Uncharacterized protein OS=Chlamydomonas reinhardtii OX=3055 GN=CHLRE_08g367200v5 PE=3 SV=1	8	4	5
A0A2K3DKE6	Cre07.g339100	CHLRE_07g339100v5	283 kDa	Protein kinase domain-containing protein OS=Chlamydomonas reinhardtii OX=3055 GN=CHLRE_07g339100v5 PE=4 SV=1	9	2	6
A0A2K3DL86	Cre07.g349500	CHLRE_07g349500v5	185 kDa	WD_REPEATS_REGION domain-containing protein OS=Chlamydomonas reinhardtii OX=3055 GN=CHLRE_07g349500v5 PE=4 SV=1	10	2	5
A0A2K3DV73-DECOY	Cre03.g144524		?	Lipase_3 domain-containing protein OS=Chlamydomonas reinhardtii OX=3055 GN=CHLRE_03g144524v5 PE=4 SV=1	9	3	5
A0A2K3E0I5	Cre02.g080450	CHLRE_02g080450v5	237 kDa	Uncharacterized protein OS=Chlamydomonas reinhardtii OX=3055 GN=CHLRE_02g080450v5 PE=4 SV=1	12	2	3
A8ISZ1-DECOY	Cre04.g222700		?	Elongation factor EF-3 OS=Chlamydomonas reinhardtii OX=3055 GN=CHLRE_04g222700v5 PE=3 SV=1	7	2	8
A8JHX0		PCN1	30 kDa	Proliferating cell nuclear antigen OS=Chlamydomonas reinhardtii OX=3055 GN=PCN1 PE=3 SV=1	10	3	4
A0A2K3D295-DECOY	Cre12.g488400		?	AAA domain-containing protein OS=Chlamydomonas reinhardtii OX=3055 GN=CHLRE_12g488400v5 PE=4 SV=1	6	8	3
A8IQU3		ATP2	62 kDa	ATP synthase subunit beta OS=Chlamydomonas reinhardtii OX=3055 GN=ATP2 PE=3 SV=1	3	10	4
A0A2K3CZB9	Cre13.g566700	CHLRE_13g566700v5	25 kDa	Uncharacterized protein OS=Chlamydomonas reinhardtii OX=3055 GN=CHLRE_13g566700v5 PE=4 SV=1	10	2	5
A0A2K3D092-DECOY	Cre13.g579050		?	Uncharacterized protein OS=Chlamydomonas reinhardtii OX=3055 GN=CHLRE_13g579050v5 PE=4 SV=1	6	6	5
A0A2K3DXZ5-DECOY	Cre03.g184000		?	Uncharacterized protein OS=Chlamydomonas reinhardtii OX=3055 GN=CHLRE_03g184000v5 PE=4 SV=1	6	7	4
A0A2K3DGL2	Cre08.g362150	CHLRE_08g362150v5	293 kDa	PAS domain-containing protein OS=Chlamydomonas reinhardtii OX=3055 GN=CHLRE_08g362150v5 PE=4 SV=1	8	5	4
A0A2K3CS64-DECOY	Cre17.g747847		?	TPX2 domain-containing protein OS=Chlamydomonas reinhardtii OX=3055 GN=CHLRE_17g747847v5 PE=3 SV=1	4	10	3
A0A2K3D2M2	Cre12.g510050	CHLRE_12g510050v5	47 kDa	Magnesium-protoporphyrin IX monomethyl ester (oxidative) cyclase OS=Chlamydomonas reinhardtii OX=3055 GN=CHLRE_12g510050v5 PE=3 SV=1	8	4	5
A0A2K3DRE9	Cre06.g307250	CHLRE_06g307250v5	134 kDa	Uncharacterized protein OS=Chlamydomonas reinhardtii OX=3055 GN=CHLRE_06g307250v5 PE=4 SV=1	2	7	8
A8HPU4	Cre01.g020400	CHLRE_01g020400v5	57 kDa	Predicted protein OS=Chlamydomonas reinhardtii OX=3055 GN=CHLRE_01g020400v5 PE=4 SV=1	5	7	5
A0A2K3CNK7	Cre18.g750047	CHLRE_18g750047v5	447 kDa	Uncharacterized protein OS=Chlamydomonas reinhardtii OX=3055 GN=CHLRE_18g750047v5 PE=4 SV=1	1	5	11
A0A2K3DJ59	Cre07.g323100	CHLRE_07g323100v5	105 kDa	Protein kinase domain-containing protein OS=Chlamydomonas reinhardtii OX=3055 GN=CHLRE_07g323100v5 PE=4 SV=1	1	4	12
A0A2K3E8E5	Cre01.g055966	CHLRE_01g055966v5	203 kDa	Uncharacterized protein OS=Chlamydomonas reinhardtii OX=3055 GN=CHLRE_01g055966v5 PE=4 SV=1	7	9	1
A0A2K3DTL2-DECOY	Cre04.g217975		?	Uncharacterized protein OS=Chlamydomonas reinhardtii OX=3055 GN=CHLRE_04g217975v5 PE=4 SV=1	7	2	8
A0A2K3E4C7-DECOY	Cre02.g142006		?	Uncharacterized protein OS=Chlamydomonas reinhardtii OX=3055 GN=CHLRE_02g142006v5 PE=4 SV=1	8	3	6
A0A2K3E0Y7-DECOY	Cre02.g086500		?	Uncharacterized protein OS=Chlamydomonas reinhardtii OX=3055 GN=CHLRE_02g086500v5 PE=4 SV=1	7	7	3
A0A2K3DHA5-DECOY	Cre08.g371840		?	Uncharacterized protein OS=Chlamydomonas reinhardtii OX=3055 GN=CHLRE_08g371840v5 PE=4 SV=1	9	2	6
A0A2K3DLA1	Cre07.g350750	CHLRE_07g350750v5	46 kDa	Ubiquinol oxidase OS=Chlamydomonas reinhardtii OX=3055 GN=CHLRE_07g350750v5 PE=3 SV=1	6	6	5
A8JCT1		HBV1	13 kDa	Histone H2B OS=Chlamydomonas reinhardtii OX=3055 GN=HBV1 PE=3 SV=1	7	0	4
A0A2K3DY13-DECOY	Cre03.g185000		?	1,3-beta-glucan synthase OS=Chlamydomonas reinhardtii OX=3055 GN=CHLRE_03g185000v5 PE=3 SV=1	5	8	0
A0A2K3CTH9	Cre16.g660550	CHLRE_16g660550v5	148 kDa	Reverse transcriptase domain-containing protein OS=Chlamydomonas reinhardtii OX=3055 GN=CHLRE_16g660550v5 PE=4 SV=1	8	7	0
A0A2K3E1I7	Cre02.g095032	CHLRE_02g095032v5	257 kDa	Reverse transcriptase domain-containing protein OS=Chlamydomonas reinhardtii OX=3055 GN=CHLRE_02g095032v5 PE=4 SV=1	0	10	0
A0A0U2Q5E3-DECOY			?	NER endonuclease OS=Chlamydomonas reinhardtii OX=3055 GN=UVS9 PE=3 SV=1	7	6	3
A0A2K3CNT9-DECOY	Cre17.g699000		?	Uncharacterized protein OS=Chlamydomonas reinhardtii OX=3055 GN=CHLRE_17g699000v5 PE=4 SV=1	9	3	4
A0A2K3CP97 (+1)	Cre17.g705650	CHLRE_17g705650v5	297 kDa	Uncharacterized protein OS=Chlamydomonas reinhardtii OX=3055 GN=CHLRE_17g705650v5 PE=4 SV=1	5	6	5
A0A2K3CPC6-DECOY	Cre17.g707500		?	TOC159_MAD domain-containing protein OS=Chlamydomonas reinhardtii OX=3055 GN=CHLRE_17g707500v5 PE=4 SV=1	6	4	6
A0A2K3CPD0-DECOY	Cre17.g706700		?	TRP domain-containing protein OS=Chlamydomonas reinhardtii OX=3055 GN=CHLRE_17g706700v5 PE=4 SV=1	4	4	8
A0A2K3CPZ0	Cre17.g715801	CHLRE_17g715801v5	347 kDa	Uncharacterized protein OS=Chlamydomonas reinhardtii OX=3055 GN=CHLRE_17g715801v5 PE=4 SV=1	6	6	4
A0A2K3CQ96-DECOY	Cre17.g720600		?	Uncharacterized protein OS=Chlamydomonas reinhardtii OX=3055 GN=CHLRE_17g720600v5 PE=3 SV=1	5	7	4
A0A2K3CQI5	Cre17.g724450	CHLRE_17g724450v5	71 kDa	Uncharacterized protein OS=Chlamydomonas reinhardtii OX=3055 GN=CHLRE_17g724450v5 PE=4 SV=1	5	8	3
A0A2K3CQL2-DECOY	Cre17.g725450		?	LisH domain-containing protein OS=Chlamydomonas reinhardtii OX=3055 GN=CHLRE_17g725450v5 PE=3 SV=1	4	9	3
A0A2K3CQR4	Cre17.g727700	CHLRE_17g727700v5	87 kDa	Uncharacterized protein OS=Chlamydomonas reinhardtii OX=3055 GN=CHLRE_17g727700v5 PE=4 SV=1	3	7	6
A0A2K3CR65	Cre17.g733750	CHLRE_17g733750v5	113 kDa	Uncharacterized protein OS=Chlamydomonas reinhardtii OX=3055 GN=CHLRE_17g733750v5 PE=4 SV=1	7	5	4
A0A2K3CRB7-DECOY	Cre17.g735021		?	Uncharacterized protein OS=Chlamydomonas reinhardtii OX=3055 GN=CHLRE_17g735021v5 PE=4 SV=1	7	3	6
A0A2K3CRI9-DECOY	Cre17.g738150		?	Uncharacterized protein OS=Chlamydomonas reinhardtii OX=3055 GN=CHLRE_17g738150v5 PE=3 SV=1	6	3	7
A0A2K3CS28	Cre17.g745797	CHLRE_17g745797v5	329 kDa	N-acetyltransferase domain-containing protein OS=Chlamydomonas reinhardtii OX=3055 GN=CHLRE_17g745797v5 PE=4 SV=1	8	3	5
A0A2K3CSS2-DECOY	Cre16.g649400		?	PUA domain-containing protein OS=Chlamydomonas reinhardtii OX=3055 GN=CHLRE_16g649400v5 PE=4 SV=1	5	6	5
A0A2K3CT22-DECOY	Cre16.g654150		?	Uncharacterized protein OS=Chlamydomonas reinhardtii OX=3055 GN=CHLRE_16g654150v5 PE=4 SV=1	3	6	7
A0A2K3CTE0	Cre16.g658200	CHLRE_16g658200v5	545 kDa	DUF3883 domain-containing protein OS=Chlamydomonas reinhardtii OX=3055 GN=CHLRE_16g658200v5 PE=4 SV=1	4	7	5
A0A2K3CTH1-DECOY (+1)	Cre16.g660390		?	Sulfotransfer_1 domain-containing protein OS=Chlamydomonas reinhardtii OX=3055 GN=CHLRE_16g660390v5 PE=3 SV=1	5	6	5
A0A2K3CTZ0-DECOY	Cre16.g666627		?	Reverse transcriptase domain-containing protein OS=Chlamydomonas reinhardtii OX=3055 GN=CHLRE_16g666627v5 PE=4 SV=1	3	6	7
A0A2K3CU56	Cre16.g689050	CHLRE_16g689050v5	78 kDa	Acyl-coenzyme A oxidase OS=Chlamydomonas reinhardtii OX=3055 GN=CHLRE_16g689050v5 PE=3 SV=1	6	6	4
A0A2K3CUY3-DECOY	Cre16.g682750		?	Uncharacterized protein OS=Chlamydomonas reinhardtii OX=3055 GN=CHLRE_16g682750v5 PE=4 SV=1	5	5	6
A0A2K3CVA6	Cre16.g677550	CHLRE_16g677550v5	261 kDa	Guanylate cyclase domain-containing protein OS=Chlamydomonas reinhardtii OX=3055 GN=CHLRE_16g677550v5 PE=4 SV=1	9	3	3
A0A2K3CW64	Cre16.g687406	CHLRE_16g687406v5	108 kDa	Uncharacterized protein OS=Chlamydomonas reinhardtii OX=3055 GN=CHLRE_16g687406v5 PE=4 SV=1	5	5	6
A0A2K3CW64-DECOY	Cre16.g687406		?	Uncharacterized protein OS=Chlamydomonas reinhardtii OX=3055 GN=CHLRE_16g687406v5 PE=4 SV=1	5	8	3
A0A2K3CX02	Cre15.g643386	CHLRE_15g643386v5	286 kDa	Ubiquitin-like domain-containing protein OS=Chlamydomonas reinhardtii OX=3055 GN=CHLRE_15g643386v5 PE=4 SV=1	4	7	5
A0A2K3CX22	Cre14.g608300	CHLRE_14g608300v5	175 kDa	Uncharacterized protein OS=Chlamydomonas reinhardtii OX=3055 GN=CHLRE_14g608300v5 PE=4 SV=1	5	7	4
A0A2K3CXB6-DECOY	Cre14.g610900		?	Uncharacterized protein OS=Chlamydomonas reinhardtii OX=3055 GN=CHLRE_14g610900v5 PE=4 SV=1	6	5	5
A0A2K3CYX1	Cre14.g633150	CHLRE_14g633150v5	176 kDa	Uncharacterized protein OS=Chlamydomonas reinhardtii OX=3055 GN=CHLRE_14g633150v5 PE=4 SV=1	6	4	6
A0A2K3CZ03	Cre14.g634193	CHLRE_14g634193v5	342 kDa	Uncharacterized protein OS=Chlamydomonas reinhardtii OX=3055 GN=CHLRE_14g634193v5 PE=4 SV=1	6	7	3
A0A2K3CZ64	Cre13.g564900	CHLRE_13g564900v5	169 kDa	Uncharacterized protein OS=Chlamydomonas reinhardtii OX=3055 GN=CHLRE_13g564900v5 PE=4 SV=1	5	8	3
A0A2K3CZR0	Cre13.g572050	CHLRE_13g572050v5	482 kDa	Non-specific serine/threonine protein kinase OS=Chlamydomonas reinhardtii OX=3055 GN=CHLRE_13g572050v5 PE=4 SV=1	5	8	3
A0A2K3CZX1-DECOY	Cre13.g573650		?	RRM domain-containing protein OS=Chlamydomonas reinhardtii OX=3055 GN=CHLRE_13g573650v5 PE=4 SV=1	6	6	4
A0A2K3D0E5	Cre13.g581450	CHLRE_13g581450v5	43 kDa	PCI domain-containing protein OS=Chlamydomonas reinhardtii OX=3055 GN=CHLRE_13g581450v5 PE=4 SV=1	5	4	7
A0A2K3D0W7	Cre13.g588000	CHLRE_13g588000v5	112 kDa	Uncharacterized protein OS=Chlamydomonas reinhardtii OX=3055 GN=CHLRE_13g588000v5 PE=4 SV=1	7	5	4
A0A2K3D112-DECOY	Cre13.g590600		?	Phosphodiesterase OS=Chlamydomonas reinhardtii OX=3055 GN=CHLRE_13g590600v5 PE=3 SV=1	7	5	4
A0A2K3D1R4	Cre12.g484900	CHLRE_12g484900v5	59 kDa	Uncharacterized protein OS=Chlamydomonas reinhardtii OX=3055 GN=CHLRE_12g484900v5 PE=3 SV=1	7	5	4
A0A2K3D207	Cre12.g495600	CHLRE_12g495600v5	205 kDa	Uncharacterized protein OS=Chlamydomonas reinhardtii OX=3055 GN=CHLRE_12g495600v5 PE=4 SV=1	5	8	3
A0A2K3D353-DECOY	Cre12.g502550		?	Uncharacterized protein OS=Chlamydomonas reinhardtii OX=3055 GN=CHLRE_12g502550v5 PE=4 SV=1	9	4	3
A0A2K3D3K7	Cre12.g496400	CHLRE_12g496400v5	265 kDa	Uncharacterized protein OS=Chlamydomonas reinhardtii OX=3055 GN=CHLRE_12g496400v5 PE=4 SV=1	6	4	6
A0A2K3D3L7-DECOY	Cre12.g514050		?	Glutamine amidotransferase type-2 domain-containing protein OS=Chlamydomonas reinhardtii OX=3055 GN=CHLRE_12g514050v5 PE=3 SV=1	8	4	4
A0A2K3D408	Cre12.g520150	CHLRE_12g520150v5	93 kDa	RNA helicase OS=Chlamydomonas reinhardtii OX=3055 GN=CHLRE_12g520150v5 PE=4 SV=1	6	5	5
A0A2K3D4Y8	Cre12.g533351	CHLRE_12g533351v5	109 kDa	Uncharacterized protein OS=Chlamydomonas reinhardtii OX=3055 GN=CHLRE_12g533351v5 PE=4 SV=1	5	5	6
A0A2K3D4Z9	Cre12.g533500	CHLRE_12g533500v5	396 kDa	Guanylate cyclase domain-containing protein OS=Chlamydomonas reinhardtii OX=3055 GN=CHLRE_12g533500v5 PE=4 SV=1	9	4	3
A0A2K3D6H5	Cre12.g546300	CHLRE_12g546300v5	57 kDa	Uncharacterized protein OS=Chlamydomonas reinhardtii OX=3055 GN=CHLRE_12g546300v5 PE=3 SV=1	3	9	4
A0A2K3D6S4-DECOY	Cre12.g542700		?	Uncharacterized protein OS=Chlamydomonas reinhardtii OX=3055 GN=CHLRE_12g542700v5 PE=4 SV=1	7	4	5
A0A2K3D706-DECOY	Cre12.g539650		?	PKD_channel domain-containing protein OS=Chlamydomonas reinhardtii OX=3055 GN=CHLRE_12g539650v5 PE=4 SV=1	4	7	5
A0A2K3D8D0	Cre11.g476325	CHLRE_11g476325v5	102 kDa	Phosphoenolpyruvate carboxylase OS=Chlamydomonas reinhardtii OX=3055 GN=CHLRE_11g476325v5 PE=3 SV=1	6	5	5
A0A2K3D8V9-DECOY	Cre11.g482850		?	Uncharacterized protein OS=Chlamydomonas reinhardtii OX=3055 GN=CHLRE_11g482850v5 PE=3 SV=1	4	6	6
A0A2K3D998-DECOY	Cre10.g422250		?	Uncharacterized protein OS=Chlamydomonas reinhardtii OX=3055 GN=CHLRE_10g422250v5 PE=4 SV=1	6	5	5
A0A2K3D9N4-DECOY	Cre10.g427900		?	Uncharacterized protein OS=Chlamydomonas reinhardtii OX=3055 GN=CHLRE_10g427900v5 PE=4 SV=1	4	4	8
A0A2K3D9V1	Cre10.g430950	CHLRE_10g430950v5	172 kDa	Uncharacterized protein OS=Chlamydomonas reinhardtii OX=3055 GN=CHLRE_10g430950v5 PE=4 SV=1	8	5	3
A0A2K3D9W4	Cre10.g431250	CHLRE_10g431250v5	221 kDa	Guanylate cyclase domain-containing protein OS=Chlamydomonas reinhardtii OX=3055 GN=CHLRE_10g431250v5 PE=3 SV=1	5	4	7
A0A2K3D9Y3	Cre10.g432400	CHLRE_10g432400v5	94 kDa	Uncharacterized protein OS=Chlamydomonas reinhardtii OX=3055 GN=CHLRE_10g432400v5 PE=4 SV=1	8	4	3
A0A2K3D9Y5-DECOY	Cre10.g432500		?	Uncharacterized protein OS=Chlamydomonas reinhardtii OX=3055 GN=CHLRE_10g432500v5 PE=4 SV=1	6	7	3
A0A2K3DA34-DECOY	Cre10.g434600		?	WD_REPEATS_REGION domain-containing protein OS=Chlamydomonas reinhardtii OX=3055 GN=CHLRE_10g434600v5 PE=4 SV=1	6	4	6
A0A2K3DA67	Cre10.g436000	CHLRE_10g436000v5	268 kDa	Uncharacterized protein OS=Chlamydomonas reinhardtii OX=3055 GN=CHLRE_10g436000v5 PE=4 SV=1	7	4	5
A0A2K3DB81	Cre10.g451700	CHLRE_10g451700v5	210 kDa	Uncharacterized protein OS=Chlamydomonas reinhardtii OX=3055 GN=CHLRE_10g451700v5 PE=4 SV=1	6	5	5
A0A2K3DBU2	Cre10.g459600	CHLRE_10g459600v5	144 kDa	CBF domain-containing protein OS=Chlamydomonas reinhardtii OX=3055 GN=CHLRE_10g459600v5 PE=3 SV=1	7	3	6
A0A2K3DBW2-DECOY	Cre10.g461550		?	Uncharacterized protein OS=Chlamydomonas reinhardtii OX=3055 GN=CHLRE_10g461550v5 PE=4 SV=1	5	5	6
A0A2K3DCS2	Cre09.g401800	CHLRE_09g401800v5	224 kDa	Protein kinase domain-containing protein OS=Chlamydomonas reinhardtii OX=3055 GN=CHLRE_09g401800v5 PE=4 SV=1	6	4	6
A0A2K3DDE6 (+1)	Cre09.g392350	CHLRE_09g392350v5	16 kDa	RRM domain-containing protein OS=Chlamydomonas reinhardtii OX=3055 GN=CHLRE_09g392350v5 PE=4 SV=1	3	7	6
A0A2K3DFC3	Cre09.g406700	CHLRE_09g406700v5	192 kDa	Peptidase_S8 domain-containing protein OS=Chlamydomonas reinhardtii OX=3055 GN=CHLRE_09g406700v5 PE=3 SV=1	3	6	6
A0A2K3DG04-DECOY	Cre09.g415400		?	Sec39 domain-containing protein OS=Chlamydomonas reinhardtii OX=3055 GN=CHLRE_09g415400v5 PE=4 SV=1	4	5	7
A0A2K3DGY1	Cre08.g367250	CHLRE_08g367250v5	161 kDa	Uncharacterized protein OS=Chlamydomonas reinhardtii OX=3055 GN=CHLRE_08g367250v5 PE=4 SV=1	6	7	3
A0A2K3DHJ0	Cre08.g373688	CHLRE_08g373688v5	459 kDa	Guanylate cyclase domain-containing protein OS=Chlamydomonas reinhardtii OX=3055 GN=CHLRE_08g373688v5 PE=4 SV=1	6	7	3
A0A2K3DI69	Cre08.g383200	CHLRE_08g383200v5	251 kDa	Uncharacterized protein OS=Chlamydomonas reinhardtii OX=3055 GN=CHLRE_08g383200v5 PE=4 SV=1	4	5	7
A0A2K3DIE3 (+1)	Cre08.g386000	CHLRE_08g386000v5	299 kDa	Uncharacterized protein (Fragment) OS=Chlamydomonas reinhardtii OX=3055 GN=CHLRE_08g386000v5 PE=4 SV=1	8	3	5
A0A2K3DIP5	Cre07.g316850	CHLRE_07g316850v5	105 kDa	DNA helicase OS=Chlamydomonas reinhardtii OX=3055 GN=CHLRE_07g316850v5 PE=3 SV=1	6	4	6
A0A2K3DJ39	Cre07.g322176	CHLRE_07g322176v5	114 kDa	DNA-directed RNA polymerase subunit beta OS=Chlamydomonas reinhardtii OX=3055 GN=CHLRE_07g322176v5 PE=3 SV=1	5	5	6
A0A2K3DJC2-DECOY	Cre07.g325716		?	DNA ligase OS=Chlamydomonas reinhardtii OX=3055 GN=CHLRE_07g325716v5 PE=3 SV=1	7	5	4
A0A2K3DK57	Cre07.g334450	CHLRE_07g334450v5	191 kDa	Uncharacterized protein OS=Chlamydomonas reinhardtii OX=3055 GN=CHLRE_07g334450v5 PE=4 SV=1	5	5	6
A0A2K3DKN5-DECOY	Cre07.g343150		?	Uncharacterized protein OS=Chlamydomonas reinhardtii OX=3055 GN=CHLRE_07g343150v5 PE=4 SV=1	7	4	5
A0A2K3DKV6	Cre07.g344900	CHLRE_07g344900v5	44 kDa	Uncharacterized protein OS=Chlamydomonas reinhardtii OX=3055 GN=CHLRE_07g344900v5 PE=4 SV=1	3	5	8
A0A2K3DL11	Cre07.g347000	CHLRE_07g347000v5	187 kDa	Uncharacterized protein OS=Chlamydomonas reinhardtii OX=3055 GN=CHLRE_07g347000v5 PE=4 SV=1	7	5	4
A0A2K3DL29-DECOY	Cre07.g347050		?	Uncharacterized protein OS=Chlamydomonas reinhardtii OX=3055 GN=CHLRE_07g347050v5 PE=4 SV=1	5	4	7
A0A2K3DL87	Cre07.g350451	CHLRE_07g350451v5	178 kDa	Uncharacterized protein OS=Chlamydomonas reinhardtii OX=3055 GN=CHLRE_07g350451v5 PE=4 SV=1	3	6	7
A0A2K3DL88-DECOY	Cre07.g350500		?	Valyl-tRNA synthetase OS=Chlamydomonas reinhardtii OX=3055 GN=CHLRE_07g350500v5 PE=3 SV=1	8	4	4
A0A2K3DMA7-DECOY	Cre06.g255650		?	Uncharacterized protein OS=Chlamydomonas reinhardtii OX=3055 GN=CHLRE_06g255650v5 PE=4 SV=1	5	6	5
A0A2K3DNA3-DECOY	Cre06.g270600		?	Uncharacterized protein OS=Chlamydomonas reinhardtii OX=3055 GN=CHLRE_06g270600v5 PE=4 SV=1	5	8	3
A0A2K3DNU1	Cre06.g277801	CHLRE_06g277801v5	292 kDa	DNA ligase IV OS=Chlamydomonas reinhardtii OX=3055 GN=CHLRE_06g277801v5 PE=3 SV=1	8	4	4
A0A2K3DP68-DECOY	Cre06.g278225		?	Uncharacterized protein OS=Chlamydomonas reinhardtii OX=3055 GN=CHLRE_06g278225v5 PE=4 SV=1	5	4	7
A0A2K3DPK1-DECOY	Cre06.g280050		?	Uncharacterized protein OS=Chlamydomonas reinhardtii OX=3055 GN=CHLRE_06g280050v5 PE=4 SV=1	4	6	6
A0A2K3DQL6-DECOY	Cre06.g295950		?	Uncharacterized protein OS=Chlamydomonas reinhardtii OX=3055 GN=CHLRE_06g295950v5 PE=4 SV=1	6	4	6
A0A2K3DRE9-DECOY	Cre06.g307250		?	Uncharacterized protein OS=Chlamydomonas reinhardtii OX=3055 GN=CHLRE_06g307250v5 PE=4 SV=1	3	7	6
A0A2K3DRM4	Cre06.g310100	CHLRE_06g310100v5	108 kDa	Protein kinase domain-containing protein OS=Chlamydomonas reinhardtii OX=3055 GN=CHLRE_06g310100v5 PE=4 SV=1	3	4	9
A0A2K3DRP5-DECOY	Cre06.g311400		?	ERCC4 domain-containing protein OS=Chlamydomonas reinhardtii OX=3055 GN=CHLRE_06g311400v5 PE=4 SV=1	3	5	8
A0A2K3DRP9	Cre06.g311450	CHLRE_06g311450v5	394 kDa	Uncharacterized protein OS=Chlamydomonas reinhardtii OX=3055 GN=CHLRE_06g311450v5 PE=4 SV=1	3	8	5
A0A2K3DRT8 (+1)	Cre05.g233303	CHLRE_05g233303v5	189 kDa	Uncharacterized protein OS=Chlamydomonas reinhardtii OX=3055 GN=CHLRE_05g233303v5 PE=3 SV=1	5	5	6
A0A2K3DS99-DECOY	Cre05.g244050		?	Uncharacterized protein OS=Chlamydomonas reinhardtii OX=3055 GN=CHLRE_05g244050v5 PE=4 SV=1	8	3	5
A0A2K3DSE3-DECOY	Cre05.g242858		?	Uncharacterized protein OS=Chlamydomonas reinhardtii OX=3055 GN=CHLRE_05g242858v5 PE=4 SV=1	5	8	3
A0A2K3DSQ6	Cre05.g235400	CHLRE_05g235400v5	320 kDa	RNA-directed DNA polymerase OS=Chlamydomonas reinhardtii OX=3055 GN=CHLRE_05g235400v5 PE=4 SV=1	7	5	4
A0A2K3DSU5-DECOY (+1)	Cre05.g236700		?	Uncharacterized protein OS=Chlamydomonas reinhardtii OX=3055 GN=CHLRE_05g236700v5 PE=4 SV=1	5	5	6
A0A2K3DSU9	Cre05.g236850	CHLRE_05g236850v5	313 kDa	Uncharacterized protein OS=Chlamydomonas reinhardtii OX=3055 GN=CHLRE_05g236850v5 PE=4 SV=1	6	6	4
A0A2K3DSX0 (+1)	Cre05.g237650	CHLRE_05g237650v5	131 kDa	Uncharacterized protein OS=Chlamydomonas reinhardtii OX=3055 GN=CHLRE_05g237650v5 PE=4 SV=1	7	5	4
A0A2K3DU57 (+1)	Cre04.g220000	CHLRE_04g220000v5	261 kDa	Protein kinase domain-containing protein OS=Chlamydomonas reinhardtii OX=3055 GN=CHLRE_04g220000v5 PE=4 SV=1	6	4	6
A0A2K3DUQ2	Cre04.g227500	CHLRE_04g227500v5	537 kDa	SRCR domain-containing protein OS=Chlamydomonas reinhardtii OX=3055 GN=CHLRE_04g227500v5 PE=4 SV=1	8	3	5
A0A2K3DUQ2-DECOY	Cre04.g227500		?	SRCR domain-containing protein OS=Chlamydomonas reinhardtii OX=3055 GN=CHLRE_04g227500v5 PE=4 SV=1	6	4	6
A0A2K3DUT5	Cre04.g228150	CHLRE_04g228150v5	74 kDa	Very-long-chain 3-oxoacyl-CoA synthase OS=Chlamydomonas reinhardtii OX=3055 GN=CHLRE_04g228150v5 PE=3 SV=1	6	7	3
A0A2K3DUU5	Cre04.g228550	CHLRE_04g228550v5	364 kDa	Uncharacterized protein OS=Chlamydomonas reinhardtii OX=3055 GN=CHLRE_04g228550v5 PE=4 SV=1	4	7	5
A0A2K3DV11-DECOY	Cre03.g143727		?	Uncharacterized protein OS=Chlamydomonas reinhardtii OX=3055 GN=CHLRE_03g143727v5 PE=4 SV=1	5	5	6
A0A2K3DV63-DECOY	Cre03.g144887		?	Uncharacterized protein OS=Chlamydomonas reinhardtii OX=3055 GN=CHLRE_03g144887v5 PE=4 SV=1	7	5	4
A0A2K3DVG1-DECOY	Cre03.g146427		?	Uncharacterized protein OS=Chlamydomonas reinhardtii OX=3055 GN=CHLRE_03g146427v5 PE=4 SV=1	6	6	4
A0A2K3DWK7-DECOY	Cre03.g164050		?	Kinesin motor domain-containing protein OS=Chlamydomonas reinhardtii OX=3055 GN=CHLRE_03g164050v5 PE=3 SV=1	7	6	3
A0A2K3DWY1-DECOY	Cre03.g168800		?	Kinesin motor domain-containing protein OS=Chlamydomonas reinhardtii OX=3055 GN=CHLRE_03g168800v5 PE=3 SV=1	8	5	3
A0A2K3DXA0	Cre03.g174076	CHLRE_03g174076v5	236 kDa	Uncharacterized protein OS=Chlamydomonas reinhardtii OX=3055 GN=CHLRE_03g174076v5 PE=4 SV=1	5	3	8
A0A2K3DXB3	Cre03.g174500	CHLRE_03g174500v5	189 kDa	Uncharacterized protein OS=Chlamydomonas reinhardtii OX=3055 GN=CHLRE_03g174500v5 PE=4 SV=1	5	7	4
A0A2K3DZ82	Cre03.g202750	CHLRE_03g202750v5	206 kDa	Uncharacterized protein OS=Chlamydomonas reinhardtii OX=3055 GN=CHLRE_03g202750v5 PE=4 SV=1	6	7	3
A0A2K3DZA9-DECOY	Cre03.g202875		?	Uncharacterized protein OS=Chlamydomonas reinhardtii OX=3055 GN=CHLRE_03g202875v5 PE=4 SV=1	7	3	6
A0A2K3E014	Cre02.g074370	CHLRE_02g074370v5	180 kDa	Uncharacterized protein OS=Chlamydomonas reinhardtii OX=3055 GN=CHLRE_02g074370v5 PE=4 SV=1	8	3	5
A0A2K3E128-DECOY	Cre02.g088450		?	PX domain-containing protein OS=Chlamydomonas reinhardtii OX=3055 GN=CHLRE_02g088450v5 PE=3 SV=1	5	6	5
A0A2K3E1E3	Cre02.g093550	CHLRE_02g093550v5	260 kDa	Guanylate cyclase domain-containing protein OS=Chlamydomonas reinhardtii OX=3055 GN=CHLRE_02g093550v5 PE=4 SV=1	7	6	3
A0A2K3E1I8	Cre02.g094801	CHLRE_02g094801v5	373 kDa	Beta_helix domain-containing protein OS=Chlamydomonas reinhardtii OX=3055 GN=CHLRE_02g094801v5 PE=4 SV=1	4	8	4
A0A2K3E3P1 (+1)	Cre02.g146300	CHLRE_02g146300v5	301 kDa	Uncharacterized protein OS=Chlamydomonas reinhardtii OX=3055 GN=CHLRE_02g146300v5 PE=3 SV=1	4	8	4
A0A2K3E3R7-DECOY (+1)	Cre02.g145600		?	Uncharacterized protein OS=Chlamydomonas reinhardtii OX=3055 GN=CHLRE_02g145600v5 PE=4 SV=1	8	4	4
A0A2K3E4D3-DECOY	Cre02.g141186		?	Uncharacterized protein OS=Chlamydomonas reinhardtii OX=3055 GN=CHLRE_02g141186v5 PE=3 SV=1	3	9	4
A0A2K3E5M0-DECOY	Cre01.g012650		?	Uncharacterized protein OS=Chlamydomonas reinhardtii OX=3055 GN=CHLRE_01g012650v5 PE=3 SV=1	3	8	5
A0A2K3E5W4-DECOY	Cre01.g018550		?	Guanylate cyclase domain-containing protein OS=Chlamydomonas reinhardtii OX=3055 GN=CHLRE_01g018550v5 PE=4 SV=1	9	4	3
A0A2K3E630	Cre01.g020050	CHLRE_01g020050v5	95 kDa	Uncharacterized protein OS=Chlamydomonas reinhardtii OX=3055 GN=CHLRE_01g020050v5 PE=4 SV=1	7	3	6
A0A2K3E6A8	Cre01.g024251	CHLRE_01g024251v5	123 kDa	Uncharacterized protein OS=Chlamydomonas reinhardtii OX=3055 GN=CHLRE_01g024251v5 PE=4 SV=1	6	6	4
A0A2K3E6M0-DECOY	Cre01.g029200		?	Separase OS=Chlamydomonas reinhardtii OX=3055 GN=CHLRE_01g029200v5 PE=4 SV=1	6	7	3
A0A2K3E754-DECOY	Cre01.g034950		?	Uncharacterized protein OS=Chlamydomonas reinhardtii OX=3055 GN=CHLRE_01g034950v5 PE=4 SV=1	6	3	7
A0A2K3E775-DECOY	Cre01.g038000		?	Uncharacterized protein OS=Chlamydomonas reinhardtii OX=3055 GN=CHLRE_01g038000v5 PE=4 SV=1	6	5	5
A0A2K3E7T4-DECOY	Cre01.g047400		?	DNA helicase OS=Chlamydomonas reinhardtii OX=3055 GN=CHLRE_01g047400v5 PE=4 SV=1	9	3	4
A2I2U7		FRE1	115 kDa	Ferric-chelate reductase/ oxidoreductase OS=Chlamydomonas reinhardtii OX=3055 GN=FRE1 PE=2 SV=1	8	4	4
A8HMS2		CAO	72 kDa	Chlorophyll a oxygenase OS=Chlamydomonas reinhardtii OX=3055 GN=CAO PE=4 SV=1	5	5	6
A8HY72		MAT3	127 kDa	Retinoblastoma protein OS=Chlamydomonas reinhardtii OX=3055 GN=MAT3 PE=2 SV=1	5	4	7
A8I1S7-DECOY			?	Flagellar associated protein OS=Chlamydomonas reinhardtii OX=3055 GN=FAP252 PE=1 SV=1	6	3	7
A8I232		EIF2G	50 kDa	Elongation factor Tu, chloroplastic OS=Chlamydomonas reinhardtii OX=3055 GN=EIF2G PE=4 SV=1	4	5	7
A8I9D0		CYP51G1	56 kDa	Sterol 14 desaturase OS=Chlamydomonas reinhardtii OX=3055 GN=CYP51G1 PE=3 SV=1	4	4	8
A8IEW6-DECOY			?	UDP-D-glucuronic acid decarboxylase OS=Chlamydomonas reinhardtii OX=3055 GN=GAD1 PE=4 SV=1	4	8	4
A8IFK0-DECOY			?	Plasma membrane ATPase OS=Chlamydomonas reinhardtii OX=3055 GN=PMH1 PE=3 SV=1	4	5	7
A8IJY7		CPN23	26 kDa	Chaperonin 23 OS=Chlamydomonas reinhardtii OX=3055 GN=CPN23 PE=3 SV=1	4	4	8
A8IRJ2	Cre03.g185200	CHLRE_03g185200v5	44 kDa	Protein ser/thr phosphatase OS=Chlamydomonas reinhardtii OX=3055 GN=CHLRE_03g185200v5 PE=4 SV=1	6	5	5
A8IW75 (+1)		HTB37	17 kDa	Histone H2B OS=Chlamydomonas reinhardtii OX=3055 GN=HTB37 PE=3 SV=1	6	7	3
A8J087		VIG1	38 kDa	Vasa intronic gene OS=Chlamydomonas reinhardtii OX=3055 GN=VIG1 PE=4 SV=1	5	6	5
A8J5B8	Cre12.g528000	CHLRE_12g528000v5	44 kDa	Predicted protein OS=Chlamydomonas reinhardtii OX=3055 GN=CHLRE_12g528000v5 PE=4 SV=1	4	7	4
A9XPA7		IFT144	151 kDa	Intraflagellar transport protein 144 OS=Chlamydomonas reinhardtii OX=3055 GN=IFT144 PE=2 SV=1	5	6	5
B9VMA7	Cre16.g690200	CHLRE_16g690200v5	47 kDa	Mitochondrial translocase OS=Chlamydomonas reinhardtii OX=3055 GN=CHLRE_16g690200v5 PE=2 SV=1	5	6	5
P48270-DECOY			?	30S ribosomal protein S4, chloroplastic OS=Chlamydomonas reinhardtii OX=3055 GN=rps4 PE=1 SV=1	3	8	5
Q0Z9B8		LCID	50 kDa	LciD OS=Chlamydomonas reinhardtii OX=3055 GN=LCID PE=2 SV=1	9	3	4
Q4JLR9-DECOY	Cre12.g508150		?	Chromatin-remodelling complex ATPase ISWI2 OS=Chlamydomonas reinhardtii OX=3055 GN=CHLRE_12g508150v5 PE=3 SV=1	8	5	3
Q5G8B9-DECOY			?	Kinesin associated protein OS=Chlamydomonas reinhardtii OX=3055 GN=KAP PE=2 SV=1	4	5	7
Q9S7V1		Cpx1	41 kDa	Coproporphyrinogen oxidase OS=Chlamydomonas reinhardtii OX=3055 GN=Cpx1 PE=2 SV=1	3	9	4
A0A2K3DGF7-DECOY	Cre08.g360500		?	Uncharacterized protein OS=Chlamydomonas reinhardtii OX=3055 GN=CHLRE_08g360500v5 PE=3 SV=1	6	6	3
A0A2K3DRR7-DECOY	Cre05.g234200		?	Uncharacterized protein OS=Chlamydomonas reinhardtii OX=3055 GN=CHLRE_05g234200v5 PE=4 SV=1	6	5	4
A0A2K3CUI9	Cre16.g670754	CHLRE_16g670754v5	146 kDa	Uncharacterized protein OS=Chlamydomonas reinhardtii OX=3055 GN=CHLRE_16g670754v5 PE=3 SV=1	6	8	2
A0A2K3E4Y7	Cre01.g003800	CHLRE_01g003800v5	223 kDa	Protein kinase domain-containing protein OS=Chlamydomonas reinhardtii OX=3055 GN=CHLRE_01g003800v5 PE=4 SV=1	6	7	3
Q2VA40		PHOA	98 kDa	Alpha-1,4 glucan phosphorylase OS=Chlamydomonas reinhardtii OX=3055 GN=PHOA PE=2 SV=1	3	9	4
A0A2K3CPT9	Cre17.g713600	CHLRE_17g713600v5	197 kDa	Peptidase_S8 domain-containing protein OS=Chlamydomonas reinhardtii OX=3055 GN=CHLRE_17g713600v5 PE=4 SV=1	4	9	3
A0A2K3CRE5-DECOY	Cre17.g736100		?	Uncharacterized protein OS=Chlamydomonas reinhardtii OX=3055 GN=CHLRE_17g736100v5 PE=3 SV=1	8	6	2
A0A2K3CTL6-DECOY	Cre16.g661950		?	Uncharacterized protein OS=Chlamydomonas reinhardtii OX=3055 GN=CHLRE_16g661950v5 PE=4 SV=1	2	6	8
A0A2K3CVE1	Cre16.g676000	CHLRE_16g676000v5	160 kDa	MYND-type domain-containing protein OS=Chlamydomonas reinhardtii OX=3055 GN=CHLRE_16g676000v5 PE=4 SV=1	10	3	3
A0A2K3CXJ9	Cre14.g614550	CHLRE_14g614550v5	120 kDa	Uncharacterized protein OS=Chlamydomonas reinhardtii OX=3055 GN=CHLRE_14g614550v5 PE=4 SV=1	9	4	3
A0A2K3CYL6-DECOY	Cre14.g629840		?	Uncharacterized protein OS=Chlamydomonas reinhardtii OX=3055 GN=CHLRE_14g629840v5 PE=4 SV=1	11	3	2
A0A2K3CZV8-DECOY	Cre13.g574250		?	Uncharacterized protein OS=Chlamydomonas reinhardtii OX=3055 GN=CHLRE_13g574250v5 PE=4 SV=1	8	5	3
A0A2K3D1B9	Cre13.g604450	CHLRE_13g604450v5	236 kDa	Uncharacterized protein OS=Chlamydomonas reinhardtii OX=3055 GN=CHLRE_13g604450v5 PE=4 SV=1	7	7	2
A0A2K3D1W2-DECOY	Cre12.g492850		?	Uncharacterized protein OS=Chlamydomonas reinhardtii OX=3055 GN=CHLRE_12g492850v5 PE=3 SV=1	7	7	2
A0A2K3D3F8-DECOY	Cre12.g497800		?	Uncharacterized protein OS=Chlamydomonas reinhardtii OX=3055 GN=CHLRE_12g497800v5 PE=4 SV=1	8	6	2
A0A2K3D823-DECOY	Cre11.g467500		?	Uncharacterized protein OS=Chlamydomonas reinhardtii OX=3055 GN=CHLRE_11g467500v5 PE=4 SV=1	2	10	4
A0A2K3D8K6 (+1)	Cre11.g479550	CHLRE_11g479550v5	133 kDa	Uncharacterized protein OS=Chlamydomonas reinhardtii OX=3055 GN=CHLRE_11g479550v5 PE=4 SV=1	3	11	2
A0A2K3DBT0	Cre10.g459500	CHLRE_10g459500v5	77 kDa	Nucleolar GTP-binding protein 1 OS=Chlamydomonas reinhardtii OX=3055 GN=CHLRE_10g459500v5 PE=3 SV=1	6	8	2
A0A2K3DD06	Cre09.g398400	CHLRE_09g398400v5	200 kDa	Ion_trans domain-containing protein OS=Chlamydomonas reinhardtii OX=3055 GN=CHLRE_09g398400v5 PE=4 SV=1	8	6	2
A0A2K3DEL0-DECOY	Cre09.g395769		?	Uncharacterized protein OS=Chlamydomonas reinhardtii OX=3055 GN=CHLRE_09g395769v5 PE=4 SV=1	8	5	3
A0A2K3DEU9	Cre09.g399252	CHLRE_09g399252v5	70 kDa	Uncharacterized protein OS=Chlamydomonas reinhardtii OX=3055 GN=CHLRE_09g399252v5 PE=4 SV=1	10	3	3
A0A2K3DFK4	Cre09.g410300	CHLRE_09g410300v5	211 kDa	SWIRM domain-containing protein OS=Chlamydomonas reinhardtii OX=3055 GN=CHLRE_09g410300v5 PE=3 SV=1	3	11	2
A0A2K3DGA4-DECOY	Cre08.g358580		?	Carbamoyl-phosphate synthase (glutamine-hydrolyzing) OS=Chlamydomonas reinhardtii OX=3055 GN=CHLRE_08g358580v5 PE=3 SV=1	8	6	2
A0A2K3DJE3-DECOY	Cre07.g325727		?	ABC1 domain-containing protein OS=Chlamydomonas reinhardtii OX=3055 GN=CHLRE_07g325727v5 PE=4 SV=1	5	6	5
A0A2K3DLX0	Cre06.g250650	CHLRE_06g250650v5	99 kDa	Uncharacterized protein OS=Chlamydomonas reinhardtii OX=3055 GN=CHLRE_06g250650v5 PE=4 SV=1	2	6	8
A0A2K3DME4	Cre06.g257300	CHLRE_06g257300v5	87 kDa	Uncharacterized protein OS=Chlamydomonas reinhardtii OX=3055 GN=CHLRE_06g257300v5 PE=4 SV=1	7	7	2
A0A2K3DPK8-DECOY	Cre06.g280420		?	Uncharacterized protein OS=Chlamydomonas reinhardtii OX=3055 GN=CHLRE_06g280420v5 PE=4 SV=1	7	6	3
A0A2K3DRR8-DECOY	Cre05.g234300		?	PCI domain-containing protein OS=Chlamydomonas reinhardtii OX=3055 GN=CHLRE_05g234300v5 PE=3 SV=1	7	7	2
A0A2K3DSY3	Cre05.g238052	CHLRE_05g238052v5	356 kDa	ANK_REP_REGION domain-containing protein OS=Chlamydomonas reinhardtii OX=3055 GN=CHLRE_05g238052v5 PE=4 SV=1	2	8	6
A0A2K3DUC1-DECOY	Cre04.g221050		?	DUF1336 domain-containing protein OS=Chlamydomonas reinhardtii OX=3055 GN=CHLRE_04g221050v5 PE=4 SV=1	7	7	2
A0A2K3DX34	Cre03.g171751	CHLRE_03g171751v5	83 kDa	Uncharacterized protein OS=Chlamydomonas reinhardtii OX=3055 GN=CHLRE_03g171751v5 PE=4 SV=1	6	7	3
A0A2K3DZ11-DECOY	Cre03.g206200		?	Uncharacterized protein OS=Chlamydomonas reinhardtii OX=3055 GN=CHLRE_03g206200v5 PE=4 SV=1	6	8	2
A0A2K3E0A7	Cre02.g077850	CHLRE_02g077850v5	83 kDa	Uncharacterized protein OS=Chlamydomonas reinhardtii OX=3055 GN=CHLRE_02g077850v5 PE=4 SV=1	5	6	5
A0A2K3E3M6-DECOY	Cre02.g147150		?	Uncharacterized protein OS=Chlamydomonas reinhardtii OX=3055 GN=CHLRE_02g147150v5 PE=4 SV=1	3	7	6
A0A2K3E3T3-DECOY	Cre02.g144950		?	Cyclic nucleotide-binding domain-containing protein OS=Chlamydomonas reinhardtii OX=3055 GN=CHLRE_02g144950v5 PE=3 SV=1	3	7	6
A0A2K3E512-DECOY	Cre01.g003524		?	Uncharacterized protein OS=Chlamydomonas reinhardtii OX=3055 GN=CHLRE_01g003524v5 PE=4 SV=1	8	6	2
A0A2K3E5S7-DECOY	Cre01.g014800		?	DNA_MISMATCH_REPAIR_2 domain-containing protein OS=Chlamydomonas reinhardtii OX=3055 GN=CHLRE_01g014800v5 PE=4 SV=1	4	10	2
A0A2K3E5Y3	Cre01.g018200	CHLRE_01g018200v5	287 kDa	PHD-type domain-containing protein OS=Chlamydomonas reinhardtii OX=3055 GN=CHLRE_01g018200v5 PE=4 SV=1	5	6	5
A0A2K3E6Z2-DECOY	Cre01.g032550		?	Uncharacterized protein OS=Chlamydomonas reinhardtii OX=3055 GN=CHLRE_01g032550v5 PE=4 SV=1	9	3	4
A8IR41		RPT4	45 kDa	26S proteasome regulatory subunit OS=Chlamydomonas reinhardtii OX=3055 GN=RPT4 PE=3 SV=1	6	7	3
A8JEV2-DECOY			?	Plant specific cyclin dependent kinase OS=Chlamydomonas reinhardtii OX=3055 GN=CDKB1 PE=3 SV=1	4	5	7
A8JH97	Cre12.g513150	CHLRE_12g513150v5	54 kDa	Predicted protein OS=Chlamydomonas reinhardtii OX=3055 GN=CHLRE_12g513150v5 PE=4 SV=1	6	8	2
Q8HTL7		rpoB2	70 kDa	DNA-directed RNA polymerase subunit beta C-terminal section OS=Chlamydomonas reinhardtii OX=3055 GN=rpoB2 PE=2 SV=1	2	9	5
A0A2K3CS49	Cre17.g747247	CHLRE_17g747247v5	186 kDa	Uncharacterized protein OS=Chlamydomonas reinhardtii OX=3055 GN=CHLRE_17g747247v5 PE=4 SV=1	8	3	5
A0A2K3CT47-DECOY	Cre16.g654800		?	ANK_REP_REGION domain-containing protein OS=Chlamydomonas reinhardtii OX=3055 GN=CHLRE_16g654800v5 PE=4 SV=1	10	2	4
A0A2K3CT68	Cre16.g655950	CHLRE_16g655950v5	151 kDa	ANK_REP_REGION domain-containing protein OS=Chlamydomonas reinhardtii OX=3055 GN=CHLRE_16g655950v5 PE=4 SV=1	4	2	10
A0A2K3CXL2-DECOY	Cre14.g615950		?	Uncharacterized protein OS=Chlamydomonas reinhardtii OX=3055 GN=CHLRE_14g615950v5 PE=3 SV=1	8	2	6
A0A2K3CZ37	Cre13.g563550	CHLRE_13g563550v5	189 kDa	C2 domain-containing protein OS=Chlamydomonas reinhardtii OX=3055 GN=CHLRE_13g563550v5 PE=3 SV=1	9	2	5
A0A2K3D3N5-DECOY	Cre12.g514950		?	SF4 helicase domain-containing protein OS=Chlamydomonas reinhardtii OX=3055 GN=CHLRE_12g514950v5 PE=4 SV=1	7	2	7
A0A2K3D5L0	Cre12.g559400	CHLRE_12g559400v5	178 kDa	Uncharacterized protein OS=Chlamydomonas reinhardtii OX=3055 GN=CHLRE_12g559400v5 PE=4 SV=1	7	2	7
A0A2K3DA82	Cre10.g436800	CHLRE_10g436800v5	533 kDa	Uncharacterized protein OS=Chlamydomonas reinhardtii OX=3055 GN=CHLRE_10g436800v5 PE=4 SV=1	8	2	6
A0A2K3DAD6-DECOY	Cre10.g438950		?	Uncharacterized protein OS=Chlamydomonas reinhardtii OX=3055 GN=CHLRE_10g438950v5 PE=4 SV=1	11	2	3
A0A2K3DDP7-DECOY	Cre09.g388600		?	PHD domain-containing protein OS=Chlamydomonas reinhardtii OX=3055 GN=CHLRE_09g388600v5 PE=4 SV=1	6	3	7
A0A2K3DDT9	Cre09.g387245	CHLRE_09g387245v5	84 kDa	Dolichyl-diphosphooligosaccharide--protein glycotransferase OS=Chlamydomonas reinhardtii OX=3055 GN=CHLRE_09g387245v5 PE=3 SV=1	8	3	5
A0A2K3DEC9-DECOY	Cre09.g393395		?	Uncharacterized protein OS=Chlamydomonas reinhardtii OX=3055 GN=CHLRE_09g393395v5 PE=4 SV=1	7	2	7
A0A2K3DER7-DECOY	Cre09.g397771		?	Uncharacterized protein OS=Chlamydomonas reinhardtii OX=3055 GN=CHLRE_09g397771v5 PE=4 SV=1	7	2	7
A0A2K3DH40-DECOY	Cre08.g368350		?	Centrosomal protein of 162 kDa OS=Chlamydomonas reinhardtii OX=3055 GN=CHLRE_08g368350v5 PE=3 SV=1	5	3	8
A0A2K3DJD5	Cre07.g325720	CHLRE_07g325720v5	221 kDa	Guanylate cyclase domain-containing protein OS=Chlamydomonas reinhardtii OX=3055 GN=CHLRE_07g325720v5 PE=3 SV=1	7	3	6
A0A2K3DKW8-DECOY	Cre07.g344850		?	Nudix hydrolase domain-containing protein OS=Chlamydomonas reinhardtii OX=3055 GN=CHLRE_07g344850v5 PE=3 SV=1	9	3	4
A0A2K3DLR1	Cre07.g357500	CHLRE_07g357500v5	224 kDa	Uncharacterized protein OS=Chlamydomonas reinhardtii OX=3055 GN=CHLRE_07g357500v5 PE=4 SV=1	5	3	8
A0A2K3DNS0-DECOY	Cre06.g277650		?	Uncharacterized protein OS=Chlamydomonas reinhardtii OX=3055 GN=CHLRE_06g277650v5 PE=4 SV=1	5	5	6
A0A2K3DNV4	Cre06.g278111	CHLRE_06g278111v5	89 kDa	Cyclic nucleotide-binding domain-containing protein OS=Chlamydomonas reinhardtii OX=3055 GN=CHLRE_06g278111v5 PE=4 SV=1	5	6	5
A0A2K3DR24-DECOY	Cre06.g301150		?	Uncharacterized protein OS=Chlamydomonas reinhardtii OX=3055 GN=CHLRE_06g301150v5 PE=4 SV=1	6	3	7
A0A2K3DXK6-DECOY	Cre03.g179000		?	Uncharacterized protein OS=Chlamydomonas reinhardtii OX=3055 GN=CHLRE_03g179000v5 PE=4 SV=1	8	2	6
A0A2K3DYE8	Cre03.g192550	CHLRE_03g192550v5	148 kDa	AAA_23 domain-containing protein OS=Chlamydomonas reinhardtii OX=3055 GN=CHLRE_03g192550v5 PE=4 SV=1	9	3	4
A0A2K3DZB0	Cre03.g202100	CHLRE_03g202100v5	139 kDa	Uncharacterized protein OS=Chlamydomonas reinhardtii OX=3055 GN=CHLRE_03g202100v5 PE=4 SV=1	9	2	5
A0A2K3E2N6-DECOY	Cre02.g106050		?	Uncharacterized protein OS=Chlamydomonas reinhardtii OX=3055 GN=CHLRE_02g106050v5 PE=4 SV=1	7	2	7
A0A2K3CZ88	Cre13.g565450	CHLRE_13g565450v5	58 kDa	Adenylosuccinate lyase OS=Chlamydomonas reinhardtii OX=3055 GN=CHLRE_13g565450v5 PE=3 SV=1	3	11	2
A8IVB2-DECOY	Cre12.g538700		?	Predicted protein OS=Chlamydomonas reinhardtii OX=3055 GN=CHLRE_12g538700v5 PE=4 SV=1	2	6	7
A0A2K3D0Z2-DECOY	Cre13.g589650		?	Uncharacterized protein OS=Chlamydomonas reinhardtii OX=3055 GN=CHLRE_13g589650v5 PE=3 SV=1	5	6	5
A0A2K3DKE9-DECOY	Cre07.g338451		?	Uncharacterized protein OS=Chlamydomonas reinhardtii OX=3055 GN=CHLRE_07g338451v5 PE=4 SV=1	6	4	6
A8IA18		RPL19	23 kDa	Ribosomal protein L19 OS=Chlamydomonas reinhardtii OX=3055 GN=RPL19 PE=3 SV=1	2	11	3
A8IR65	Cre17.g709300	CHLRE_17g709300v5	52 kDa	Predicted protein OS=Chlamydomonas reinhardtii OX=3055 GN=CHLRE_17g709300v5 PE=4 SV=1	4	5	7
A0A2K3CQA0	Cre17.g720750	CHLRE_17g720750v5	114 kDa	Uncharacterized protein OS=Chlamydomonas reinhardtii OX=3055 GN=CHLRE_17g720750v5 PE=4 SV=1	6	6	4
A0A2K3DC67-DECOY	Cre10.g465450		?	Protein-tyrosine sulfotransferase OS=Chlamydomonas reinhardtii OX=3055 GN=CHLRE_10g465450v5 PE=3 SV=1	6	4	6
A0A2K3DS53-DECOY	Cre05.g246250		?	Uncharacterized protein OS=Chlamydomonas reinhardtii OX=3055 GN=CHLRE_05g246250v5 PE=4 SV=1	11	2	3
A0A2K3DSH5-DECOY	Cre05.g241851		?	Reverse transcriptase domain-containing protein OS=Chlamydomonas reinhardtii OX=3055 GN=CHLRE_05g241851v5 PE=4 SV=1	5	4	7
A0A2K3DTG7	Cre04.g217928	CHLRE_04g217928v5	87 kDa	Protein kinase domain-containing protein OS=Chlamydomonas reinhardtii OX=3055 GN=CHLRE_04g217928v5 PE=4 SV=1	9	2	5
A0A2K3E881-DECOY	Cre01.g053250		?	Uncharacterized protein OS=Chlamydomonas reinhardtii OX=3055 GN=CHLRE_01g053250v5 PE=3 SV=1	9	4	3
A0A2K3DXT9-DECOY	Cre03.g182200		?	Guanylate cyclase domain-containing protein OS=Chlamydomonas reinhardtii OX=3055 GN=CHLRE_03g182200v5 PE=4 SV=1	10	5	1
A8HN52-DECOY			?	Glutaredoxin, CGFS type OS=Chlamydomonas reinhardtii OX=3055 GN=GRX6 PE=3 SV=1	9	2	5
A0A2K3E124	Cre02.g087950	CHLRE_02g087950v5	104 kDa	Methionyl-tRNA synthetase OS=Chlamydomonas reinhardtii OX=3055 GN=CHLRE_02g087950v5 PE=3 SV=1	2	13	1
A0A2K3D706	Cre12.g539650	CHLRE_12g539650v5	464 kDa	PKD_channel domain-containing protein OS=Chlamydomonas reinhardtii OX=3055 GN=CHLRE_12g539650v5 PE=4 SV=1	13	1	2
A0A2K3DGF7	Cre08.g360500	CHLRE_08g360500v5	135 kDa	Uncharacterized protein OS=Chlamydomonas reinhardtii OX=3055 GN=CHLRE_08g360500v5 PE=3 SV=1	2	8	6
P23577		petA	34 kDa	Cytochrome f OS=Chlamydomonas reinhardtii OX=3055 GN=petA PE=1 SV=1	3	10	3
A0A2K3D533	Cre12.g534550	CHLRE_12g534550v5	54 kDa	Photolyase/cryptochrome alpha/beta domain-containing protein OS=Chlamydomonas reinhardtii OX=3055 GN=CHLRE_12g534550v5 PE=4 SV=1	6	4	6
A0A2K3DCF8	Cre09.g386736	CHLRE_09g386736v5	222 kDa	Uncharacterized protein OS=Chlamydomonas reinhardtii OX=3055 GN=CHLRE_09g386736v5 PE=4 SV=1	10	5	1
A0A2K3DL90	Cre07.g350100	CHLRE_07g350100v5	313 kDa	Uncharacterized protein OS=Chlamydomonas reinhardtii OX=3055 GN=CHLRE_07g350100v5 PE=3 SV=1	10	5	1
A0A2K3DXU2	Cre03.g182350	CHLRE_03g182350v5	24 kDa	Uncharacterized protein OS=Chlamydomonas reinhardtii OX=3055 GN=CHLRE_03g182350v5 PE=4 SV=1	11	3	2
A0A2K3DYU9-DECOY	Cre03.g197700		?	Uncharacterized protein OS=Chlamydomonas reinhardtii OX=3055 GN=CHLRE_03g197700v5 PE=4 SV=1	9	6	1
A0A2K3E1P8	Cre02.g095088	CHLRE_02g095088v5	108 kDa	Uncharacterized protein OS=Chlamydomonas reinhardtii OX=3055 GN=CHLRE_02g095088v5 PE=3 SV=1	9	6	1
A8J5A6		ASO1	73 kDa	L-aspartate oxidase OS=Chlamydomonas reinhardtii OX=3055 GN=ASO1 PE=3 SV=1	8	6	2
A0A2K3DZX3	Cre03.g211073	CHLRE_03g211073v5	71 kDa	Protein-serine/threonine phosphatase OS=Chlamydomonas reinhardtii OX=3055 GN=CHLRE_03g211073v5 PE=3 SV=1	10	5	1
A0A2K3D107-DECOY	Cre13.g589500		?	Protein kinase domain-containing protein OS=Chlamydomonas reinhardtii OX=3055 GN=CHLRE_13g589500v5 PE=4 SV=1	9	1	6
A0A2K3DG49	Cre08.g358530	CHLRE_08g358530v5	206 kDa	Uncharacterized protein OS=Chlamydomonas reinhardtii OX=3055 GN=CHLRE_08g358530v5 PE=4 SV=1	9	1	6
Q84XR8-DECOY			?	Thioredoxin f1 OS=Chlamydomonas reinhardtii OX=3055 GN=TRXf1 PE=2 SV=1	5	6	5
A0A2K3DZP7-DECOY	Cre03.g204913		?	Uncharacterized protein OS=Chlamydomonas reinhardtii OX=3055 GN=CHLRE_03g204913v5 PE=4 SV=1	12	1	3
A0A2K3D5L8-DECOY	Cre12.g559450		?	C2 domain-containing protein OS=Chlamydomonas reinhardtii OX=3055 GN=CHLRE_12g559450v5 PE=4 SV=1	6	4	6
Q93WL4		LhcII-1	27 kDa	Chlorophyll a-b binding protein, chloroplastic OS=Chlamydomonas reinhardtii OX=3055 GN=LhcII-1.3 PE=1 SV=1	4	7	4
A0A2K3DM40-DECOY	Cre06.g252871		?	Uncharacterized protein OS=Chlamydomonas reinhardtii OX=3055 GN=CHLRE_06g252871v5 PE=4 SV=1	6	4	6
A8ID55		BLD10	175 kDa	Basal body protein OS=Chlamydomonas reinhardtii OX=3055 GN=BLD10 PE=1 SV=1	11	5	0
A0A2K3DMF3-DECOY	Cre06.g256700		?	Helicase ATP-binding domain-containing protein OS=Chlamydomonas reinhardtii OX=3055 GN=CHLRE_06g256700v5 PE=3 SV=1	8	4	0
A0A2K3CW87-DECOY	Cre16.g689647		?	Uncharacterized protein OS=Chlamydomonas reinhardtii OX=3055 GN=CHLRE_16g689647v5 PE=3 SV=1	6	7	0
A0A2K3DNT0-DECOY	Cre06.g278087		?	Uncharacterized protein OS=Chlamydomonas reinhardtii OX=3055 GN=CHLRE_06g278087v5 PE=4 SV=1	7	0	4
A0A2K3CN19	Cre25.g756247	CHLRE_25g756247v5	134 kDa	Reverse transcriptase domain-containing protein OS=Chlamydomonas reinhardtii OX=3055 GN=CHLRE_25g756247v5 PE=4 SV=1	7	0	1
A0A2K3CVZ3	Cre16.g681238	CHLRE_16g681238v5	68 kDa	TrmE-type G domain-containing protein OS=Chlamydomonas reinhardtii OX=3055 GN=CHLRE_16g681238v5 PE=3 SV=1	16	0	0
A0A2K3CNK3-DECOY	Cre18.g749797		?	Uncharacterized protein OS=Chlamydomonas reinhardtii OX=3055 GN=CHLRE_18g749797v5 PE=4 SV=1	7	4	4
A0A2K3CNQ9	Cre17.g697650	CHLRE_17g697650v5	92 kDa	Uncharacterized protein OS=Chlamydomonas reinhardtii OX=3055 GN=CHLRE_17g697650v5 PE=3 SV=1	7	3	5
A0A2K3CNV1	Cre17.g699250	CHLRE_17g699250v5	204 kDa	Uncharacterized protein OS=Chlamydomonas reinhardtii OX=3055 GN=CHLRE_17g699250v5 PE=4 SV=1	3	9	3
A0A2K3CQ44-DECOY	Cre17.g718150		?	Uncharacterized protein OS=Chlamydomonas reinhardtii OX=3055 GN=CHLRE_17g718150v5 PE=4 SV=1	5	4	6
A0A2K3CQF6	Cre17.g723500	CHLRE_17g723500v5	169 kDa	Uncharacterized protein OS=Chlamydomonas reinhardtii OX=3055 GN=CHLRE_17g723500v5 PE=3 SV=1	3	6	6
A0A2K3CQH4-DECOY	Cre17.g723000		?	Uncharacterized protein OS=Chlamydomonas reinhardtii OX=3055 GN=CHLRE_17g723000v5 PE=4 SV=1	5	4	6
A0A2K3CQZ1-DECOY	Cre17.g730516		?	Uncharacterized protein OS=Chlamydomonas reinhardtii OX=3055 GN=CHLRE_17g730516v5 PE=4 SV=1	5	3	7
A0A2K3CR70-DECOY	Cre17.g733800		?	Uncharacterized protein OS=Chlamydomonas reinhardtii OX=3055 GN=CHLRE_17g733800v5 PE=4 SV=1	6	6	3
A0A2K3CRP9	Cre17.g740350	CHLRE_17g740350v5	180 kDa	Uncharacterized protein OS=Chlamydomonas reinhardtii OX=3055 GN=CHLRE_17g740350v5 PE=4 SV=1	5	5	5
A0A2K3CRS4-DECOY	Cre17.g741500		?	Kinesin motor domain-containing protein OS=Chlamydomonas reinhardtii OX=3055 GN=CHLRE_17g741500v5 PE=3 SV=1	6	6	3
A0A2K3CS49-DECOY	Cre17.g747247		?	Uncharacterized protein OS=Chlamydomonas reinhardtii OX=3055 GN=CHLRE_17g747247v5 PE=4 SV=1	5	4	6
A0A2K3CST7	Cre16.g650900	CHLRE_16g650900v5	351 kDa	Uncharacterized protein OS=Chlamydomonas reinhardtii OX=3055 GN=CHLRE_16g650900v5 PE=3 SV=1	5	4	6
A0A2K3CT32-DECOY	Cre16.g654550		?	JmjC domain-containing protein OS=Chlamydomonas reinhardtii OX=3055 GN=CHLRE_16g654550v5 PE=4 SV=1	5	4	6
A0A2K3CT87-DECOY	Cre16.g656700		?	Kinesin-like protein OS=Chlamydomonas reinhardtii OX=3055 GN=CHLRE_16g656700v5 PE=3 SV=1	5	4	6
A0A2K3CTE0-DECOY	Cre16.g658200		?	DUF3883 domain-containing protein OS=Chlamydomonas reinhardtii OX=3055 GN=CHLRE_16g658200v5 PE=4 SV=1	8	4	3
A0A2K3CTE7-DECOY	Cre16.g658900		?	ANK_REP_REGION domain-containing protein OS=Chlamydomonas reinhardtii OX=3055 GN=CHLRE_16g658900v5 PE=4 SV=1	6	5	4
A0A2K3CTK0	Cre16.g660150	CHLRE_16g660150v5	13 kDa	Ribosomal_S10 domain-containing protein OS=Chlamydomonas reinhardtii OX=3055 GN=CHLRE_16g660150v5 PE=3 SV=1	4	8	3
A0A2K3CU23	Cre16.g678808	CHLRE_16g678808v5	141 kDa	WD_REPEATS_REGION domain-containing protein OS=Chlamydomonas reinhardtii OX=3055 GN=CHLRE_16g678808v5 PE=4 SV=1	3	5	7
A0A2K3CUI0	Cre16.g670850	CHLRE_16g670850v5	282 kDa	Uncharacterized protein OS=Chlamydomonas reinhardtii OX=3055 GN=CHLRE_16g670850v5 PE=4 SV=1	5	6	4
A0A2K3CW23	Cre16.g684715	CHLRE_16g684715v5	391 kDa	Uncharacterized protein OS=Chlamydomonas reinhardtii OX=3055 GN=CHLRE_16g684715v5 PE=3 SV=1	6	6	3
A0A2K3CWC5	Cre15.g634701	CHLRE_15g634701v5	265 kDa	Uncharacterized protein OS=Chlamydomonas reinhardtii OX=3055 GN=CHLRE_15g634701v5 PE=4 SV=1	6	3	6
A0A2K3CXD2-DECOY	Cre14.g611750		?	Uncharacterized protein OS=Chlamydomonas reinhardtii OX=3055 GN=CHLRE_14g611750v5 PE=4 SV=1	4	6	3
A0A2K3CXV8	Cre14.g619750	CHLRE_14g619750v5	86 kDa	Uncharacterized protein OS=Chlamydomonas reinhardtii OX=3055 GN=CHLRE_14g619750v5 PE=4 SV=1	8	4	3
A0A2K3CYN1-DECOY	Cre14.g630200		?	Uncharacterized protein OS=Chlamydomonas reinhardtii OX=3055 GN=CHLRE_14g630200v5 PE=4 SV=1	4	5	6
A0A2K3CYX1-DECOY	Cre14.g633150		?	Uncharacterized protein OS=Chlamydomonas reinhardtii OX=3055 GN=CHLRE_14g633150v5 PE=4 SV=1	7	5	3
A0A2K3CZ36	Cre13.g562800	CHLRE_13g562800v5	108 kDa	Uncharacterized protein OS=Chlamydomonas reinhardtii OX=3055 GN=CHLRE_13g562800v5 PE=4 SV=1	8	3	4
A0A2K3CZ51	Cre13.g564250	CHLRE_13g564250v5	116 kDa	Eukaryotic translation initiation factor 3 subunit A OS=Chlamydomonas reinhardtii OX=3055 GN=CHLRE_13g564250v5 PE=3 SV=1	5	7	3
A0A2K3CZF3	Cre13.g567950	CHLRE_13g567950v5	56 kDa	Glucose-1-phosphate adenylyltransferase OS=Chlamydomonas reinhardtii OX=3055 GN=CHLRE_13g567950v5 PE=3 SV=1	4	8	3
A0A2K3CZQ5	Cre13.g570350	CHLRE_13g570350v5	87 kDa	ABC1 domain-containing protein OS=Chlamydomonas reinhardtii OX=3055 GN=CHLRE_13g570350v5 PE=4 SV=1	4	6	5
A0A2K3CZW6	Cre13.g574400	CHLRE_13g574400v5	339 kDa	Guanylate cyclase domain-containing protein OS=Chlamydomonas reinhardtii OX=3055 GN=CHLRE_13g574400v5 PE=3 SV=1	4	5	6
A0A2K3CZZ2	Cre13.g575600	CHLRE_13g575600v5	122 kDa	Uncharacterized protein OS=Chlamydomonas reinhardtii OX=3055 GN=CHLRE_13g575600v5 PE=4 SV=1	7	4	4
A0A2K3D017-DECOY	Cre13.g576600		?	Protein kinase domain-containing protein OS=Chlamydomonas reinhardtii OX=3055 GN=CHLRE_13g576600v5 PE=4 SV=1	3	7	5
A0A2K3D0X3-DECOY	Cre13.g588600		?	Kinesin motor domain-containing protein OS=Chlamydomonas reinhardtii OX=3055 GN=CHLRE_13g588600v5 PE=3 SV=1	5	5	5
A0A2K3D131-DECOY	Cre13.g590850		?	Uncharacterized protein OS=Chlamydomonas reinhardtii OX=3055 GN=CHLRE_13g590850v5 PE=4 SV=1	3	3	9
A0A2K3D136	Cre13.g590150	CHLRE_13g590150v5	258 kDa	Uncharacterized protein OS=Chlamydomonas reinhardtii OX=3055 GN=CHLRE_13g590150v5 PE=4 SV=1	7	5	3
A0A2K3D182	Cre13.g603250	CHLRE_13g603250v5	158 kDa	Uncharacterized protein OS=Chlamydomonas reinhardtii OX=3055 GN=CHLRE_13g603250v5 PE=4 SV=1	6	4	5
A0A2K3D1X2	Cre12.g492450	CHLRE_12g492450v5	171 kDa	RNA helicase OS=Chlamydomonas reinhardtii OX=3055 GN=CHLRE_12g492450v5 PE=4 SV=1	5	6	4
A0A2K3D264	Cre12.g489900	CHLRE_12g489900v5	240 kDa	Guanylate cyclase domain-containing protein OS=Chlamydomonas reinhardtii OX=3055 GN=CHLRE_12g489900v5 PE=4 SV=1	3	9	3
A0A2K3D2P1-DECOY	Cre12.g509150		?	Uncharacterized protein OS=Chlamydomonas reinhardtii OX=3055 GN=CHLRE_12g509150v5 PE=4 SV=1	5	7	3
A0A2K3D2Z2-DECOY	Cre12.g505300		?	Spc7 domain-containing protein OS=Chlamydomonas reinhardtii OX=3055 GN=CHLRE_12g505300v5 PE=4 SV=1	5	3	6
A0A2K3D359-DECOY	Cre12.g502000		?	Uncharacterized protein OS=Chlamydomonas reinhardtii OX=3055 GN=CHLRE_12g502000v5 PE=4 SV=1	5	5	5
A0A2K3D375-DECOY	Cre12.g502150		?	Uncharacterized protein OS=Chlamydomonas reinhardtii OX=3055 GN=CHLRE_12g502150v5 PE=4 SV=1	6	3	6
A0A2K3D3B3	Cre12.g500400	CHLRE_12g500400v5	89 kDa	Uncharacterized protein OS=Chlamydomonas reinhardtii OX=3055 GN=CHLRE_12g500400v5 PE=4 SV=1	6	6	3
A0A2K3D450-DECOY	Cre12.g521200		?	Replication factor C subunit 1 OS=Chlamydomonas reinhardtii OX=3055 GN=CHLRE_12g521200v5 PE=3 SV=1	7	3	5
A0A2K3D4J1	Cre12.g526850	CHLRE_12g526850v5	75 kDa	Uncharacterized protein OS=Chlamydomonas reinhardtii OX=3055 GN=CHLRE_12g526850v5 PE=4 SV=1	6	5	4
A0A2K3D4W0	Cre12.g532151	CHLRE_12g532151v5	217 kDa	Uncharacterized protein OS=Chlamydomonas reinhardtii OX=3055 GN=CHLRE_12g532151v5 PE=4 SV=1	4	5	6
A0A2K3D4Y9-DECOY	Cre12.g533300		?	RRM domain-containing protein OS=Chlamydomonas reinhardtii OX=3055 GN=CHLRE_12g533300v5 PE=4 SV=1	4	7	4
A0A2K3D5P0	Cre12.g558250	CHLRE_12g558250v5	150 kDa	V-SNARE coiled-coil homology domain-containing protein OS=Chlamydomonas reinhardtii OX=3055 GN=CHLRE_12g558250v5 PE=4 SV=1	9	3	3
A0A2K3D686	Cre12.g549900	CHLRE_12g549900v5	191 kDa	Uncharacterized protein OS=Chlamydomonas reinhardtii OX=3055 GN=CHLRE_12g549900v5 PE=4 SV=1	7	4	4
A0A2K3D6D7-DECOY	Cre12.g548050		?	Guanylate cyclase domain-containing protein OS=Chlamydomonas reinhardtii OX=3055 GN=CHLRE_12g548050v5 PE=3 SV=1	7	4	4
A0A2K3D7G4-DECOY	Cre11.g467620		?	Uncharacterized protein OS=Chlamydomonas reinhardtii OX=3055 GN=CHLRE_11g467620v5 PE=4 SV=1	4	4	7
A0A2K3D7M1	Cre11.g467671	CHLRE_11g467671v5	57 kDa	Uncharacterized protein OS=Chlamydomonas reinhardtii OX=3055 GN=CHLRE_11g467671v5 PE=4 SV=1	6	4	5
A0A2K3D7W0	Cre11.g467741	CHLRE_11g467741v5	259 kDa	Uncharacterized protein OS=Chlamydomonas reinhardtii OX=3055 GN=CHLRE_11g467741v5 PE=4 SV=1	4	8	3
A0A2K3D845	Cre11.g468353	CHLRE_11g468353v5	135 kDa	Ion_trans domain-containing protein OS=Chlamydomonas reinhardtii OX=3055 GN=CHLRE_11g468353v5 PE=4 SV=1	8	4	3
A0A2K3D8L2	Cre11.g479300	CHLRE_11g479300v5	188 kDa	Uncharacterized protein OS=Chlamydomonas reinhardtii OX=3055 GN=CHLRE_11g479300v5 PE=3 SV=1	4	7	4
A0A2K3D907	Cre10.g418750	CHLRE_10g418750v5	167 kDa	Uncharacterized protein OS=Chlamydomonas reinhardtii OX=3055 GN=CHLRE_10g418750v5 PE=4 SV=1	5	4	6
A0A2K3D952-DECOY	Cre10.g420450		?	EF-hand domain-containing protein OS=Chlamydomonas reinhardtii OX=3055 GN=CHLRE_10g420450v5 PE=4 SV=1	5	7	3
A0A2K3D993-DECOY	Cre10.g421900		?	SRCR domain-containing protein OS=Chlamydomonas reinhardtii OX=3055 GN=CHLRE_10g421900v5 PE=4 SV=1	3	5	7
A0A2K3D9D5-DECOY	Cre10.g423600		?	Uncharacterized protein OS=Chlamydomonas reinhardtii OX=3055 GN=CHLRE_10g423600v5 PE=4 SV=1	7	4	4
A0A2K3D9G0	Cre10.g425000	CHLRE_10g425000v5	216 kDa	Protein kinase domain-containing protein OS=Chlamydomonas reinhardtii OX=3055 GN=CHLRE_10g425000v5 PE=4 SV=1	5	5	5
A0A2K3D9M1-DECOY	Cre10.g427750		?	Kinesin-like protein OS=Chlamydomonas reinhardtii OX=3055 GN=CHLRE_10g427750v5 PE=3 SV=1	4	6	5
A0A2K3D9M9	Cre10.g428050	CHLRE_10g428050v5	120 kDa	Uncharacterized protein OS=Chlamydomonas reinhardtii OX=3055 GN=CHLRE_10g428050v5 PE=4 SV=1	8	4	3
A0A2K3D9N8	Cre10.g428650	CHLRE_10g428650v5	80 kDa	Uncharacterized protein OS=Chlamydomonas reinhardtii OX=3055 GN=CHLRE_10g428650v5 PE=4 SV=1	3	9	3
A0A2K3DAG5-DECOY	Cre10.g440300		?	Structural maintenance of chromosomes protein 5 OS=Chlamydomonas reinhardtii OX=3055 GN=CHLRE_10g440300v5 PE=3 SV=1	4	7	4
A0A2K3DAN2	Cre10.g443350	CHLRE_10g443350v5	125 kDa	Uncharacterized protein OS=Chlamydomonas reinhardtii OX=3055 GN=CHLRE_10g443350v5 PE=4 SV=1	4	6	5
A0A2K3DAW9-DECOY	Cre10.g446850		?	JmjC domain-containing protein OS=Chlamydomonas reinhardtii OX=3055 GN=CHLRE_10g446850v5 PE=4 SV=1	7	4	4
A0A2K3DBG7-DECOY	Cre10.g455350		?	Uncharacterized protein OS=Chlamydomonas reinhardtii OX=3055 GN=CHLRE_10g455350v5 PE=4 SV=1	6	5	4
A0A2K3DBK4	Cre10.g456350	CHLRE_10g456350v5	161 kDa	Kinesin motor domain-containing protein OS=Chlamydomonas reinhardtii OX=3055 GN=CHLRE_10g456350v5 PE=3 SV=1	3	5	7
A0A2K3DD56	Cre09.g396800	CHLRE_09g396800v5	44 kDa	Uncharacterized protein OS=Chlamydomonas reinhardtii OX=3055 GN=CHLRE_09g396800v5 PE=4 SV=1	4	6	5
A0A2K3DD90	Cre09.g394900	CHLRE_09g394900v5	290 kDa	Uncharacterized protein OS=Chlamydomonas reinhardtii OX=3055 GN=CHLRE_09g394900v5 PE=4 SV=1	5	7	3
A0A2K3DDT2-DECOY	Cre09.g387350		?	Guanylate cyclase domain-containing protein OS=Chlamydomonas reinhardtii OX=3055 GN=CHLRE_09g387350v5 PE=3 SV=1	5	4	6
A0A2K3DEG3	Cre09.g394362	CHLRE_09g394362v5	195 kDa	SANT domain-containing protein OS=Chlamydomonas reinhardtii OX=3055 GN=CHLRE_09g394362v5 PE=4 SV=1	5	4	6
A0A2K3DEM1	Cre09.g396289	CHLRE_09g396289v5	93 kDa	Uncharacterized protein OS=Chlamydomonas reinhardtii OX=3055 GN=CHLRE_09g396289v5 PE=4 SV=1	5	3	7
A0A2K3DEN3-DECOY	Cre09.g396698		?	Guanylate cyclase domain-containing protein OS=Chlamydomonas reinhardtii OX=3055 GN=CHLRE_09g396698v5 PE=4 SV=1	8	4	3
A0A2K3DF59-DECOY	Cre09.g403182		?	S1 motif domain-containing protein OS=Chlamydomonas reinhardtii OX=3055 GN=CHLRE_09g403182v5 PE=3 SV=1	5	5	5
A0A2K3DFW8	Cre09.g414150	CHLRE_09g414150v5	49 kDa	CAP10 domain-containing protein OS=Chlamydomonas reinhardtii OX=3055 GN=CHLRE_09g414150v5 PE=4 SV=1	5	7	3
A0A2K3DFW9	Cre09.g414900	CHLRE_09g414900v5	93 kDa	EGF-like domain-containing protein OS=Chlamydomonas reinhardtii OX=3055 GN=CHLRE_09g414900v5 PE=3 SV=1	3	6	6
A0A2K3DI44	Cre08.g382250	CHLRE_08g382250v5	130 kDa	Uncharacterized protein OS=Chlamydomonas reinhardtii OX=3055 GN=CHLRE_08g382250v5 PE=4 SV=1	5	5	5
A0A2K3DI69-DECOY	Cre08.g383200		?	Uncharacterized protein OS=Chlamydomonas reinhardtii OX=3055 GN=CHLRE_08g383200v5 PE=4 SV=1	6	4	5
A0A2K3DIE5-DECOY	Cre08.g386000		?	Uncharacterized protein (Fragment) OS=Chlamydomonas reinhardtii OX=3055 GN=CHLRE_08g386000v5 PE=4 SV=1	4	5	6
A0A2K3DIG8-DECOY	Cre07.g312900		?	HECT domain-containing protein OS=Chlamydomonas reinhardtii OX=3055 GN=CHLRE_07g312900v5 PE=4 SV=1	3	6	6
A0A2K3DIT4	Cre07.g317500	CHLRE_07g317500v5	411 kDa	Uncharacterized protein OS=Chlamydomonas reinhardtii OX=3055 GN=CHLRE_07g317500v5 PE=4 SV=1	3	8	4
A0A2K3DKU8-DECOY	Cre07.g344050		?	WD_REPEATS_REGION domain-containing protein OS=Chlamydomonas reinhardtii OX=3055 GN=CHLRE_07g344050v5 PE=4 SV=1	7	3	5
A0A2K3DKW9-DECOY	Cre07.g345450		?	Uncharacterized protein OS=Chlamydomonas reinhardtii OX=3055 GN=CHLRE_07g345450v5 PE=4 SV=1	5	4	6
A0A2K3DLN4-DECOY	Cre07.g356500		?	Uncharacterized protein OS=Chlamydomonas reinhardtii OX=3055 GN=CHLRE_07g356500v5 PE=4 SV=1	5	5	5
A0A2K3DLY5	Cre06.g250850	CHLRE_06g250850v5	148 kDa	DNA_MISMATCH_REPAIR_2 domain-containing protein OS=Chlamydomonas reinhardtii OX=3055 GN=CHLRE_06g250850v5 PE=4 SV=1	3	6	6
A0A2K3DMI3	Cre06.g258733	CHLRE_06g258733v5	74 kDa	Pyruvate carboxyltransferase domain-containing protein OS=Chlamydomonas reinhardtii OX=3055 GN=CHLRE_06g258733v5 PE=3 SV=1	4	7	4
A0A2K3DMT9	Cre06.g262800	CHLRE_06g262800v5	178 kDa	PHD-type domain-containing protein OS=Chlamydomonas reinhardtii OX=3055 GN=CHLRE_06g262800v5 PE=4 SV=1	5	5	5
A0A2K3DNB8	Cre06.g271150	CHLRE_06g271150v5	204 kDa	Uncharacterized protein OS=Chlamydomonas reinhardtii OX=3055 GN=CHLRE_06g271150v5 PE=4 SV=1	7	5	3
A0A2K3DNS0	Cre06.g277650	CHLRE_06g277650v5	43 kDa	Uncharacterized protein OS=Chlamydomonas reinhardtii OX=3055 GN=CHLRE_06g277650v5 PE=4 SV=1	5	5	5
A0A2K3DP63	Cre06.g278197	CHLRE_06g278197v5	295 kDa	ULP_PROTEASE domain-containing protein OS=Chlamydomonas reinhardtii OX=3055 GN=CHLRE_06g278197v5 PE=3 SV=1	6	3	6
A0A2K3DPB8-DECOY	Cre06.g278269		?	Sister chromatid cohesion protein OS=Chlamydomonas reinhardtii OX=3055 GN=CHLRE_06g278269v5 PE=3 SV=1	6	5	4
A0A2K3DPJ6-DECOY	Cre06.g279600		?	Uncharacterized protein OS=Chlamydomonas reinhardtii OX=3055 GN=CHLRE_06g279600v5 PE=4 SV=1	4	5	6
A0A2K3DQ42-DECOY	Cre06.g288252		?	Uncharacterized protein OS=Chlamydomonas reinhardtii OX=3055 GN=CHLRE_06g288252v5 PE=4 SV=1	8	3	3
A0A2K3DQB4 (+2)	Cre06.g291850	CHLRE_06g291850v5	90 kDa	Uncharacterized protein OS=Chlamydomonas reinhardtii OX=3055 GN=CHLRE_06g291850v5 PE=4 SV=1	4	4	7
A0A2K3DQQ3	Cre06.g297800	CHLRE_06g297800v5	273 kDa	VIT domain-containing protein OS=Chlamydomonas reinhardtii OX=3055 GN=CHLRE_06g297800v5 PE=4 SV=1	6	4	5
A0A2K3DRA9	Cre06.g304650	CHLRE_06g304650v5	235 kDa	Uncharacterized protein OS=Chlamydomonas reinhardtii OX=3055 GN=CHLRE_06g304650v5 PE=4 SV=1	8	3	4
A0A2K3DRC6	Cre06.g303650	CHLRE_06g303650v5	66 kDa	Uncharacterized protein OS=Chlamydomonas reinhardtii OX=3055 GN=CHLRE_06g303650v5 PE=3 SV=1	7	4	4
A0A2K3DRP5	Cre06.g311400	CHLRE_06g311400v5	147 kDa	ERCC4 domain-containing protein OS=Chlamydomonas reinhardtii OX=3055 GN=CHLRE_06g311400v5 PE=4 SV=1	7	3	5
A0A2K3DS11-DECOY	Cre05.g248050		?	HMMR_N domain-containing protein OS=Chlamydomonas reinhardtii OX=3055 GN=CHLRE_05g248050v5 PE=4 SV=1	4	7	4
A0A2K3DS67-DECOY (+1)	Cre05.g245500		?	ANK_REP_REGION domain-containing protein OS=Chlamydomonas reinhardtii OX=3055 GN=CHLRE_05g245500v5 PE=4 SV=1	4	5	6
A0A2K3DS70-DECOY	Cre05.g245550		?	Uncharacterized protein OS=Chlamydomonas reinhardtii OX=3055 GN=CHLRE_05g245550v5 PE=4 SV=1	8	3	4
A0A2K3DTD6-DECOY	Cre04.g217908		?	Uncharacterized protein OS=Chlamydomonas reinhardtii OX=3055 GN=CHLRE_04g217908v5 PE=4 SV=1	6	4	5
A0A2K3DTG4	Cre04.g217921	CHLRE_04g217921v5	105 kDa	Coatomer subunit beta OS=Chlamydomonas reinhardtii OX=3055 GN=CHLRE_04g217921v5 PE=4 SV=1	6	6	3
A0A2K3DU92-DECOY	Cre04.g221150		?	CAP10 domain-containing protein OS=Chlamydomonas reinhardtii OX=3055 GN=CHLRE_04g221150v5 PE=4 SV=1	7	5	3
A0A2K3DUF3	Cre04.g223550	CHLRE_04g223550v5	176 kDa	Uncharacterized protein OS=Chlamydomonas reinhardtii OX=3055 GN=CHLRE_04g223550v5 PE=4 SV=1	5	6	4
A0A2K3DUJ7-DECOY	Cre04.g225301		?	Uncharacterized protein OS=Chlamydomonas reinhardtii OX=3055 GN=CHLRE_04g225301v5 PE=4 SV=1	4	6	4
A0A2K3DV85	Cre03.g145107	CHLRE_03g145107v5	101 kDa	Kinesin-like protein OS=Chlamydomonas reinhardtii OX=3055 GN=CHLRE_03g145107v5 PE=3 SV=1	7	3	5
A0A2K3DVU7-DECOY	Cre03.g153306		?	Uncharacterized protein OS=Chlamydomonas reinhardtii OX=3055 GN=CHLRE_03g153306v5 PE=4 SV=1	4	6	5
A0A2K3DW66	Cre03.g157900	CHLRE_03g157900v5	134 kDa	Uncharacterized protein OS=Chlamydomonas reinhardtii OX=3055 GN=CHLRE_03g157900v5 PE=4 SV=1	6	5	4
A0A2K3DW67	Cre03.g158150	CHLRE_03g158150v5	118 kDa	Uncharacterized protein OS=Chlamydomonas reinhardtii OX=3055 GN=CHLRE_03g158150v5 PE=4 SV=1	5	6	4
A0A2K3DWI1	Cre03.g162701	CHLRE_03g162701v5	383 kDa	Uncharacterized protein OS=Chlamydomonas reinhardtii OX=3055 GN=CHLRE_03g162701v5 PE=4 SV=1	3	4	8
A0A2K3DWJ1	Cre03.g163050	CHLRE_03g163050v5	116 kDa	AbfB domain-containing protein OS=Chlamydomonas reinhardtii OX=3055 GN=CHLRE_03g163050v5 PE=4 SV=1	6	5	4
A0A2K3DWT4	Cre03.g167200	CHLRE_03g167200v5	326 kDa	ADP-ribosyl cyclase/cyclic ADP-ribose hydrolase OS=Chlamydomonas reinhardtii OX=3055 GN=CHLRE_03g167200v5 PE=3 SV=1	6	5	4
A0A2K3DXL6-DECOY	Cre03.g178600		?	DNA topoisomerase I OS=Chlamydomonas reinhardtii OX=3055 GN=CHLRE_03g178600v5 PE=3 SV=1	6	3	6
A0A2K3DXQ0-DECOY	Cre03.g179860		?	SAM_MT_RSMB_NOP domain-containing protein OS=Chlamydomonas reinhardtii OX=3055 GN=CHLRE_03g179860v5 PE=3 SV=1	7	5	3
A0A2K3DXX2	Cre03.g183700	CHLRE_03g183700v5	367 kDa	1,3-beta-glucan synthase OS=Chlamydomonas reinhardtii OX=3055 GN=CHLRE_03g183700v5 PE=3 SV=1	5	4	6
A0A2K3DY59-DECOY	Cre03.g187400		?	Uncharacterized protein OS=Chlamydomonas reinhardtii OX=3055 GN=CHLRE_03g187400v5 PE=4 SV=1	7	4	4
A0A2K3DY64	Cre03.g187700	CHLRE_03g187700v5	305 kDa	Uncharacterized protein OS=Chlamydomonas reinhardtii OX=3055 GN=CHLRE_03g187700v5 PE=4 SV=1	7	3	5
A0A2K3DYL3-DECOY	Cre03.g194900		?	Guanylate cyclase domain-containing protein OS=Chlamydomonas reinhardtii OX=3055 GN=CHLRE_03g194900v5 PE=4 SV=1	3	7	5
A0A2K3DZ93-DECOY	Cre03.g202200		?	Uncharacterized protein OS=Chlamydomonas reinhardtii OX=3055 GN=CHLRE_03g202200v5 PE=4 SV=1	6	5	4
A0A2K3DZZ5	Cre03.g213201	CHLRE_03g213201v5	167 kDa	Uncharacterized protein OS=Chlamydomonas reinhardtii OX=3055 GN=CHLRE_03g213201v5 PE=4 SV=1	9	3	3
A0A2K3E003 (+1)	Cre02.g074000	CHLRE_02g074000v5	256 kDa	WD_REPEATS_REGION domain-containing protein OS=Chlamydomonas reinhardtii OX=3055 GN=CHLRE_02g074000v5 PE=4 SV=1	7	5	3
A0A2K3E027	Cre02.g074800	CHLRE_02g074800v5	253 kDa	Uncharacterized protein OS=Chlamydomonas reinhardtii OX=3055 GN=CHLRE_02g074800v5 PE=3 SV=1	4	5	6
A0A2K3E027-DECOY	Cre02.g074800		?	Uncharacterized protein OS=Chlamydomonas reinhardtii OX=3055 GN=CHLRE_02g074800v5 PE=3 SV=1	6	6	3
A0A2K3E0T2-DECOY	Cre02.g084750		?	RRM domain-containing protein OS=Chlamydomonas reinhardtii OX=3055 GN=CHLRE_02g084750v5 PE=4 SV=1	5	3	7
A0A2K3E128	Cre02.g088450	CHLRE_02g088450v5	207 kDa	PX domain-containing protein OS=Chlamydomonas reinhardtii OX=3055 GN=CHLRE_02g088450v5 PE=3 SV=1	4	3	8
A0A2K3E193	Cre02.g090850	CHLRE_02g090850v5	110 kDa	Uncharacterized protein OS=Chlamydomonas reinhardtii OX=3055 GN=CHLRE_02g090850v5 PE=3 SV=1	7	4	4
A0A2K3E1C3-DECOY	Cre02.g092700		?	TPH domain-containing protein OS=Chlamydomonas reinhardtii OX=3055 GN=CHLRE_02g092700v5 PE=4 SV=1	7	5	3
A0A2K3E1D8-DECOY	Cre02.g091900		?	Uncharacterized protein OS=Chlamydomonas reinhardtii OX=3055 GN=CHLRE_02g091900v5 PE=4 SV=1	4	5	6
A0A2K3E2Q1-DECOY	Cre02.g107100		?	Uncharacterized protein OS=Chlamydomonas reinhardtii OX=3055 GN=CHLRE_02g107100v5 PE=4 SV=1	7	5	3
A0A2K3E352-DECOY	Cre02.g114150		?	Uncharacterized protein OS=Chlamydomonas reinhardtii OX=3055 GN=CHLRE_02g114150v5 PE=4 SV=1	7	5	3
A0A2K3E4F7	Cre02.g142607	CHLRE_02g142607v5	218 kDa	ULP_PROTEASE domain-containing protein OS=Chlamydomonas reinhardtii OX=3055 GN=CHLRE_02g142607v5 PE=3 SV=1	6	4	5
A0A2K3E5K1	Cre01.g013550	CHLRE_01g013550v5	82 kDa	Uncharacterized protein OS=Chlamydomonas reinhardtii OX=3055 GN=CHLRE_01g013550v5 PE=4 SV=1	7	4	4
A0A2K3E6C2-DECOY	Cre01.g024500		?	RTTN_N domain-containing protein OS=Chlamydomonas reinhardtii OX=3055 GN=CHLRE_01g024500v5 PE=4 SV=1	6	5	4
A0A2K3E6I9-DECOY	Cre01.g028400		?	MYND-type domain-containing protein OS=Chlamydomonas reinhardtii OX=3055 GN=CHLRE_01g028400v5 PE=4 SV=1	6	3	6
A0A2K3E6R4-DECOY	Cre01.g030700		?	Protein kinase domain-containing protein OS=Chlamydomonas reinhardtii OX=3055 GN=CHLRE_01g030700v5 PE=4 SV=1	5	3	7
A0A2K3E6S7-DECOY	Cre01.g031800		?	Dolichyl-phosphate-mannose--protein mannosyltransferase OS=Chlamydomonas reinhardtii OX=3055 GN=CHLRE_01g031800v5 PE=3 SV=1	6	6	3
A0A2K3E781	Cre01.g038850	CHLRE_01g038850v5	128 kDa	Uncharacterized protein OS=Chlamydomonas reinhardtii OX=3055 GN=CHLRE_01g038850v5 PE=4 SV=1	3	5	7
A0A2K3E7H5-DECOY	Cre01.g042352		?	Uncharacterized protein OS=Chlamydomonas reinhardtii OX=3055 GN=CHLRE_01g042352v5 PE=4 SV=1	5	3	7
A0A2K3E7M4	Cre01.g044650	CHLRE_01g044650v5	107 kDa	SMP-LTD domain-containing protein OS=Chlamydomonas reinhardtii OX=3055 GN=CHLRE_01g044650v5 PE=3 SV=1	6	5	4
A0A2K3E880	Cre01.g053600	CHLRE_01g053600v5	17 kDa	Uncharacterized protein OS=Chlamydomonas reinhardtii OX=3055 GN=CHLRE_01g053600v5 PE=3 SV=1	5	5	5
A0A2K3E8E1	Cre01.g055473	CHLRE_01g055473v5	187 kDa	Uncharacterized protein OS=Chlamydomonas reinhardtii OX=3055 GN=CHLRE_01g055473v5 PE=4 SV=1	3	6	6
A0A2K3E8E7 (+1)	Cre01.g056696	CHLRE_01g056696v5	121 kDa	Uncharacterized protein OS=Chlamydomonas reinhardtii OX=3055 GN=CHLRE_01g056696v5 PE=4 SV=1	5	5	5
A8IMZ5-DECOY			?	Mg-protoporphyrin IX chelatase OS=Chlamydomonas reinhardtii OX=3055 GN=CHLI1 PE=3 SV=1	5	5	5
A8IYK1		PHOB	114 kDa	Alpha-1,4 glucan phosphorylase OS=Chlamydomonas reinhardtii OX=3055 GN=PHOB PE=3 SV=1	6	6	3
A8J6A7		MET16	46 kDa	Adenylylphosphosulfate reductase OS=Chlamydomonas reinhardtii OX=3055 GN=MET16 PE=4 SV=1	6	6	3
A8J6Q7		SHKA1	56 kDa	Phospho-2-dehydro-3-deoxyheptonate aldolase OS=Chlamydomonas reinhardtii OX=3055 GN=SHKA1 PE=3 SV=1	6	5	4
A8JDQ7-DECOY	Cre12.g493250		?	cGMP-dependent protein kinase OS=Chlamydomonas reinhardtii OX=3055 GN=CHLRE_12g493250v5 PE=3 SV=1	5	4	6
A8JDR3		RIR1	98 kDa	Ribonucleoside-diphosphate reductase OS=Chlamydomonas reinhardtii OX=3055 GN=RIR1 PE=3 SV=1	5	4	6
U3U3P6		FAP234	177 kDa	Flagella associated protein 234 OS=Chlamydomonas reinhardtii OX=3055 GN=FAP234 PE=2 SV=1	8	3	4
A0A2K3D0D7-DECOY	Cre13.g581400		?	ADP,ATP carrier protein OS=Chlamydomonas reinhardtii OX=3055 GN=CHLRE_13g581400v5 PE=3 SV=1	5	5	4
A0A2K3DE59-DECOY	Cre09.g391245		?	Protein kinase domain-containing protein OS=Chlamydomonas reinhardtii OX=3055 GN=CHLRE_09g391245v5 PE=4 SV=1	5	6	3
A0A2K3DRN1-DECOY	Cre06.g310750		?	Coatomer subunit gamma OS=Chlamydomonas reinhardtii OX=3055 GN=CHLRE_06g310750v5 PE=3 SV=1	2	5	7
A0A2K3CVF9	Cre16.g675150	CHLRE_16g675150v5	466 kDa	Protein kinase domain-containing protein OS=Chlamydomonas reinhardtii OX=3055 GN=CHLRE_16g675150v5 PE=4 SV=1	5	2	8
A8J270		LHCBM8	27 kDa	Chlorophyll a-b binding protein, chloroplastic OS=Chlamydomonas reinhardtii OX=3055 GN=LHCBM8 PE=3 SV=1	3	7	5
A0A2K3CRT3-DECOY	Cre17.g741700		?	Kinesin motor domain-containing protein OS=Chlamydomonas reinhardtii OX=3055 GN=CHLRE_17g741700v5 PE=3 SV=1	5	2	8
A0A2K3E7R0	Cre01.g045500	CHLRE_01g045500v5	194 kDa	Uncharacterized protein OS=Chlamydomonas reinhardtii OX=3055 GN=CHLRE_01g045500v5 PE=4 SV=1	7	6	2
A0A2K3E7I2-DECOY	Cre01.g042000		?	Uncharacterized protein OS=Chlamydomonas reinhardtii OX=3055 GN=CHLRE_01g042000v5 PE=4 SV=1	5	7	3
A0A2K3CN80-DECOY	Cre22.g753547		?	Uncharacterized protein OS=Chlamydomonas reinhardtii OX=3055 GN=CHLRE_22g753547v5 PE=4 SV=1	8	3	4
A0A2K3CNB1-DECOY	Cre21.g752997		?	Uncharacterized protein OS=Chlamydomonas reinhardtii OX=3055 GN=CHLRE_21g752997v5 PE=4 SV=1	7	4	4
A0A2K3CQV9	Cre17.g729450	CHLRE_17g729450v5	99 kDa	CBS domain-containing protein OS=Chlamydomonas reinhardtii OX=3055 GN=CHLRE_17g729450v5 PE=3 SV=1	4	8	3
A0A2K3CRF7-DECOY	Cre17.g736650		?	Uncharacterized protein OS=Chlamydomonas reinhardtii OX=3055 GN=CHLRE_17g736650v5 PE=3 SV=1	6	7	2
A0A2K3CUS3-DECOY	Cre16.g685250		?	Peptidase_S8 domain-containing protein OS=Chlamydomonas reinhardtii OX=3055 GN=CHLRE_16g685250v5 PE=4 SV=1	10	3	2
A0A2K3CW66	Cre16.g687966	CHLRE_16g687966v5	133 kDa	Uncharacterized protein OS=Chlamydomonas reinhardtii OX=3055 GN=CHLRE_16g687966v5 PE=4 SV=1	2	8	5
A0A2K3CWB7-DECOY	Cre16.g692228		?	Protein kinase domain-containing protein OS=Chlamydomonas reinhardtii OX=3055 GN=CHLRE_16g692228v5 PE=4 SV=1	8	5	2
A0A2K3CWP0-DECOY	Cre15.g639600		?	Uncharacterized protein OS=Chlamydomonas reinhardtii OX=3055 GN=CHLRE_15g639600v5 PE=4 SV=1	2	9	4
A0A2K3CXJ2 (+1)	Cre14.g614900	CHLRE_14g614900v5	89 kDa	Glutaminyl-tRNA synthetase OS=Chlamydomonas reinhardtii OX=3055 GN=CHLRE_14g614900v5 PE=3 SV=1	2	6	7
A0A2K3CXU2	Cre14.g618860	CHLRE_14g618860v5	304 kDa	Uncharacterized protein OS=Chlamydomonas reinhardtii OX=3055 GN=CHLRE_14g618860v5 PE=4 SV=1	2	9	4
A0A2K3CYI3-DECOY	Cre14.g628702		?	Uncharacterized protein OS=Chlamydomonas reinhardtii OX=3055 GN=CHLRE_14g628702v5 PE=4 SV=1	7	6	2
A0A2K3CYQ1	Cre14.g631100	CHLRE_14g631100v5	252 kDa	Uncharacterized protein OS=Chlamydomonas reinhardtii OX=3055 GN=CHLRE_14g631100v5 PE=3 SV=1	2	6	7
A0A2K3D065	Cre13.g578501	CHLRE_13g578501v5	205 kDa	UBA domain-containing protein OS=Chlamydomonas reinhardtii OX=3055 GN=CHLRE_13g578501v5 PE=3 SV=1	6	6	3
A0A2K3D116 (+3)	Cre13.g590600	CHLRE_13g590600v5	237 kDa	Phosphodiesterase OS=Chlamydomonas reinhardtii OX=3055 GN=CHLRE_13g590600v5 PE=3 SV=1	9	4	2
A0A2K3D121-DECOY	Cre13.g590300		?	Uncharacterized protein OS=Chlamydomonas reinhardtii OX=3055 GN=CHLRE_13g590300v5 PE=4 SV=1	2	4	9
A0A2K3D7S2-DECOY	Cre11.g467705		?	V-type proton ATPase subunit a OS=Chlamydomonas reinhardtii OX=3055 GN=CHLRE_11g467705v5 PE=3 SV=1	2	8	5
A0A2K3D9Y6-DECOY	Cre10.g432450		?	ANK_REP_REGION domain-containing protein OS=Chlamydomonas reinhardtii OX=3055 GN=CHLRE_10g432450v5 PE=4 SV=1	2	9	4
A0A2K3DB95-DECOY	Cre10.g452450		?	Uncharacterized protein OS=Chlamydomonas reinhardtii OX=3055 GN=CHLRE_10g452450v5 PE=4 SV=1	7	6	2
A0A2K3DC11	Cre10.g463026	CHLRE_10g463026v5	203 kDa	Uncharacterized protein OS=Chlamydomonas reinhardtii OX=3055 GN=CHLRE_10g463026v5 PE=3 SV=1	3	9	3
A0A2K3DCY1	Cre09.g399450	CHLRE_09g399450v5	122 kDa	Uncharacterized protein OS=Chlamydomonas reinhardtii OX=3055 GN=CHLRE_09g399450v5 PE=4 SV=1	8	4	3
A0A2K3DDC5	Cre09.g392900	CHLRE_09g392900v5	285 kDa	Uncharacterized protein OS=Chlamydomonas reinhardtii OX=3055 GN=CHLRE_09g392900v5 PE=4 SV=1	2	4	9
A0A2K3DH80-DECOY	Cre08.g369850		?	Uncharacterized protein OS=Chlamydomonas reinhardtii OX=3055 GN=CHLRE_08g369850v5 PE=4 SV=1	4	5	6
A0A2K3DHY6	Cre08.g379800	CHLRE_08g379800v5	245 kDa	EGF-like domain-containing protein OS=Chlamydomonas reinhardtii OX=3055 GN=CHLRE_08g379800v5 PE=4 SV=1	8	5	2
A0A2K3DIF0-DECOY	Cre07.g312400		?	Diacylglycerol kinase OS=Chlamydomonas reinhardtii OX=3055 GN=CHLRE_07g312400v5 PE=3 SV=1	8	5	2
[truncated: 17,581 more rows]

## Sheet: Fig 1i
Condensate Number/cell
Wild type	key1-1	KEY1-SNAP
1	4	1
1	2	1
1	3	1
1	2	1
1	4	1
1	8	1
1	1	1
1	1	2
2	5	1
1	4	2
2	3	1
1	2	1
1	5	1
1	5	2
1	2	1
1	5	2
1	4	1
1	3	1
1	4	1
1	3	1
1	4	1
1	3	2
1	2	1
1	4	1
1	2	1
1	4	1
1	2	2
1	4	2
1	6	1
1	7	1
2	3	1
2	2	1
1	4	1
1	7	1
1	4	1
1	3	1
1	2	1
1	4	2
2	4	1
1	1	1
1	6	1
1	4	1
1	3	1
1	6	1
1	2	1
1	2	1
1	3	1
1	7	1
1	3	1
1	3	1
2	3	1
1	3	1
1	3	1
1	8	1
1	5	1
1	3	2
1	2	1
1	7	1
1	4	1
1	5	1
1	3	1
1	4	1
2	2	2
1	4	1
1	6	1
1	2	1
1	2	1
1	4	1
1	3	1
1	7	1
1	2	1
1	5	2
1	5	1
1	3	1
1	2	1
1	3	1
1	5	1
1	2	1
1	2	1
1	3	1
1	2	1
1	4	1
2	1	1
1	1	1
1	2	2
1	3	1
1	3	1
1	6	1
1	3	1
1	2	1
1	5	1
1	5	1
1	3	1
1	3	1
1	4	1
1	5	1
1	3	1
1	5	1
1	3	1
1	6	1
1	2	1
1	4	1
1	3	1
1	4	1
1	4	1
1	2	1
1	4	1
1	4	1
1	3	1
1	9	1
1	3	1
1	5	1
1	4	1
3	4	1
1	3	2
1	4	1
1	6	1
1	3	1
1	1	1
3	4	2
1	6	1
1	3	2
0	8
1	4
1	3
1	3
1	4
1	3
1	5
0	2
1	5
1	3
2	6
1	2
1	5
1	2
1	3
2	4
1	4
2	4
1	6
1	3
2	3
1	4
1	7
1	7
1	6
1	6
1	1
1	6
1	1
1	8
1	3
2	3
1	2
1	4
1	3
1	3
1	3
1	3
2	2
0	2
1	2
1	5
1	5
1	2
1	1
1	3
1	2
1	4
1	3
1	5
1	5
1	5
1	3
1	5
1	1
1	4
1	5
1	3
1	5
1	1
1	5
1	6
1	1
1	3
1	2
1	6
1	4
1	4
1	3
	3
	2
	2
	5
	2
	5
	4
	5
	2
	2
	2
	3
	3
	2
	1
	3
	2

## Sheet: Fig 1j
Percent area of the cell that is condensate
Wild-type	3.1364	7.36342	8.02205	5.10424	4.03936	6.31988	5.95784	6.21891	7.00749	12.2635	3.58607	8.81671	7.5969	9.22401	8.60577	6.48855	6.60971	3.8205	9.36439	9.73987	12.6177	4.90124	7.66651	6.80516	7.9489	9.6463	4.17778	9.15381	6.73432	8.31776	7.59013	6.16078	7.67717	10.3904	9.82391	9.72887	11.9392	10.3586	8.44687	7.87933	10.7377	8.35381	9.32965	8.25607	10.8036	9.24202	7.86133	5.75126	8.70108
key1-1 mutant	3.4327	6.17708	6.8477	3.01205	5.65345	2.94695	4.17711	17.8202	4.37756	4.52261	5.89185	6.90909	6.36833	7.1066	7.86146	5.38876	3.32606	10.4421	8.52891	10.5362	7.08391	7.41351	12.9878	6.31136	12.2772	11.5584	11.6183	5.98249	9.94021	6.04052	12.8287	14.2744	7.34463	11.2527	7.66852	14.5587	7.4266	2.18182	5.64663	8.25325	4.02174	9.95509	3.67985	6.72495	13.5118	13.8593	5.68475	6.78598	9.76253
KEY1-SNAP	8.19849	11.0236	12.5641	11.6505	7.19665	8.52183	10.7914	9.87032	13.0806	8.15244	8.11946	12.6492	10.2734	9.07063	6.07787	15.0124	11.0278	13.8728	16.6389	6.10119	16.8831	11.1713	16.7752	10.3593	12.703	11.6996	7.58755	6.80824	9.13012	10.7662	10.7177	10.8016	8.75054	11.1536	12.2257	13.2244	7.80781	11.1437	26.4922	10.4265	8.91986	8.1203	12.4299	8.3181	13.9576	7.84062	5.86895	8.25211	3.78378
[truncated: 159 more columns]

## Sheet: Fig 2c
Condensed Volume Fraction
WT;EPYC1-Venus
Cell 1 (shown in figure)		Cell 2 (shown in figure)		Cell 3 (shown in figure)		Cell 4 (replicate, not shown)		Cell 5 (replicate, not shown)		Cell 6 (replicate, not shown)		Cell 7 (replicate, not shown)		Cell 8 (replicate, not shown)
Time	Condensed Volume Fraction	Time	Condensed Volume Fraction	Time	Condensed Volume Fraction	Time	Condensed Volume Fraction	Time	Condensed Volume Fraction	Time	Condensed Volume Fraction	Time	Condensed Volume Fraction	Time	Condensed Volume Fraction
-118.5	0.0504526	-57	0.0348317	-148.5	0.0613642	-7.5	0.0159272	-93	0.0410781	-172.5	0.0566807	-100.5	0.0349617	-87	0.0693978
-117	0.0430867	-55.5	0.0373593	-147	0.0482902	-6	0.00894675	-91.5	0.031948	-171	0.0455971	-99	0.0248991	-85.5	0.0572604
-115.5	0.0401677	-54	0.0363317	-145.5	0.0426533	-4.5	0.00758488	-90	0.0292631	-169.5	0.040664	-97.5	0.0201153	-84	0.0539522
-114	0.0378914	-52.5	0.0345038	-144	0.0406062	-3	0.00771255	-88.5	0.0264973	-168	0.038453	-96	0.0188595	-82.5	0.0528854
-112.5	0.0363252	-51	0.0330888	-142.5	0.0372572	-1.5	0.00958063	-87	0.025527	-166.5	0.0377224	-94.5	0.0176849	-81	0.0518035
-111	0.0355227	-49.5	0.0314205	-141	0.037161	0	0.0095959	-85.5	0.0241246	-165	0.0378439	-93	0.0181381	-79.5	0.051261
-109.5	0.0354916	-48	0.031013	-139.5	0.0356018	1.5	0.0137586	-84	0.0236383	-163.5	0.0387926	-91.5	0.018224	-78	0.0517292
-108	0.0348763	-46.5	0.0296738	-138	0.0370362	3	0.0152823	-82.5	0.0237305	-162	0.0380741	-90	0.0194404	-76.5	0.0515575
-106.5	0.0348075	-45	0.0284873	-136.5	0.0357389	4.5	0.0152863	-81	0.0224621	-160.5	0.0384865	-88.5	0.0195895	-75	0.0504536
-105	0.0346856	-43.5	0.0277615	-135	0.036611	6	0.0165743	-79.5	0.0214685	-159	0.0394525	-87	0.0196213	-73.5	0.0519122
-103.5	0.0346702	-42	0.0270678	-133.5	0.0357126	7.5	0.0155914	-78	0.0249805	-157.5	0.0397754	-85.5	0.0199618	-72	0.0517982
-102	0.0351952	-40.5	0.0273726	-132	0.0347624	9	0.0154513	-76.5	0.024635	-156	0.0402817	-84	0.0197096	-70.5	0.0514251
-100.5	0.0351568	-39	0.0259778	-130.5	0.0348973	10.5	0.0145322	-75	0.0236661	-154.5	0.040005	-82.5	0.0209082	-69	0.0513374
-99	0.0353606	-37.5	0.0255664	-129	0.0360567	12	0.0149474	-73.5	0.0228518	-153	0.0404816	-81	0.0200778	-67.5	0.0517095
-97.5	0.0349346	-36	0.0242158	-127.5	0.0371845	13.5	0.014464	-72	0.0232049	-151.5	0.0409941	-79.5	0.0216603	-66	0.0510958
-96	0.0354028	-34.5	0.0217667	-126	0.0381207	15	0.014688	-70.5	0.0213914	-150	0.0415272	-78	0.0212041	-64.5	0.0507297
-94.5	0.0364288	-33	0.0219713	-124.5	0.0377609	16.5	0.0134088	-69	0.0213226	-148.5	0.042063	-76.5	0.0210628	-63	0.0502998
-93	0.0360812	-31.5	0.0205955	-123	0.0383161	18	0.0130466	-67.5	0.0210997	-147	0.0434672	-75	0.0215575	-61.5	0.0510757
-91.5	0.0365269	-30	0.018309	-121.5	0.0374832	19.5	0.0132077	-66	0.0207436	-145.5	0.0425258	-73.5	0.0211327	-60	0.0499631
-90	0.0365291	-28.5	0.0164593	-120	0.0380924	21	0.0129281	-64.5	0.0214485	-144	0.0430507	-72	0.0218039	-58.5	0.0505607
-88.5	0.0368629	-27	0.0143841	-118.5	0.0399798	22.5	0.0104898	-63	0.0215544	-142.5	0.0434078	-70.5	0.0225421	-57	0.0501626
-87	0.0365703	-25.5	0.0100252	-117	0.0394661	24	0.00894003	-61.5	0.0215876	-141	0.0432617	-69	0.0226554	-55.5	0.0516671
-85.5	0.0383281	-24	0.00486666	-115.5	0.0400128	25.5	0.00489211	-60	0.0200527	-139.5	0.0436983	-67.5	0.0226784	-54	0.0510721
-84	0.0383982	-22.5	0.00117743	-114	0.0409505	27	0.00350528	-58.5	0.0220569	-138	0.0436161	-66	0.0226113	-52.5	0.0517259
-82.5	0.0384229	-21	0	-112.5	0.0409827	28.5	0.00143142	-57	0.0218492	-136.5	0.0424876	-64.5	0.0226287	-51	0.0516077
-81	0.0390433	-19.5	0	-111	0.0404951	30	1.15031e-05	-55.5	0.0214943	-135	0.0433907	-63	0.0223623	-49.5	0.051414
-79.5	0.0385236	-18	0.000467437	-109.5	0.0414955	31.5	0.000486145	-54	0.0219335	-133.5	0.0426149	-61.5	0.0226889	-48	0.0508893
-78	0.0391103	-16.5	0.00120812	-108	0.0420711	33	0	-52.5	0.0207447	-132	0.0433799	-60	0.0231548	-46.5	0.0516367
-76.5	0.0393662	-15	0.00296484	-106.5	0.0409982	34.5	0	-51	0.0210238	-130.5	0.0428199	-58.5	0.0227543	-45	0.0516027
-75	0.0394204	-13.5	0.00294227	-105	0.0409912	36	0.00191599	-49.5	0.0218935	-129	0.0425739	-57	0.0234079	-43.5	0.0516156
-73.5	0.0398283	-12	0.00666003	-103.5	0.0410381	37.5	0.00098149	-48	0.0202413	-127.5	0.0416182	-55.5	0.022777	-42	0.0515128
-72	0.0392039	-10.5	0.0061895	-102	0.0406022	39	0.000756664	-46.5	0.0205297	-126	0.042486	-54	0.0230653	-40.5	0.0508672
-70.5	0.0392272	-9	0.00699499	-100.5	0.040723	40.5	0.00131693	-45	0.0199608	-124.5	0.0417005	-52.5	0.0231442	-39	0.0502763
-69	0.0396157	-7.5	0.00747345	-99	0.0402505	42	0.00166949	-43.5	0.020158	-123	0.041141	-51	0.0226283	-37.5	0.0511161
-67.5	0.0400847	-6	0.00880158	-97.5	0.040326	43.5	0.002224	-42	0.0202693	-121.5	0.0413108	-49.5	0.0225912	-36	0.0503405
-66	0.0404709	-4.5	0.00914759	-96	0.0400576	45	0.00231567	-40.5	0.020476	-120	0.0415145	-48	0.0225674	-34.5	0.0501057
-64.5	0.0400505	-3	0.00905391	-94.5	0.0404852	46.5	0.00238126	-39	0.0203206	-118.5	0.0414422	-46.5	0.0221401	-33	0.0490587
-63	0.0407061	-1.5	0.011799	-93	0.0404792	48	0.00206109	-37.5	0.020205	-117	0.0418909	-45	0.0219373	-31.5	0.0489678
-61.5	0.0409606	0	0.0123394	-91.5	0.0404285	49.5	0.00224111	-36	0.0204542	-115.5	0.0414897	-43.5	0.0209829	-30	0.0487994
-60	0.0410714	1.5	0.0119376	-90	0.0404826	51	0.00244286	-34.5	0.0199101	-114	0.0413308	-42	0.0208081	-28.5	0.049363
-58.5	0.0415438	3	0.0117498	-88.5	0.0399892	52.5	0.00263566	-33	0.01931	-112.5	0.0405868	-40.5	0.0195544	-27	0.049333
-57	0.0379887	4.5	0.0116204	-87	0.0399828	54	0.00315958	-31.5	0.0197766	-111	0.0412855	-39	0.0199822	-25.5	0.0491091
-55.5	0.0380716	6	0.0110968	-85.5	0.0407701	55.5	0.00228434	-30	0.0187956	-109.5	0.0410691	-37.5	0.0203305	-24	0.0480713
-54	0.0369536	7.5	0.0107161	-84	0.0388922	57	0.00133151	-28.5	0.0174292	-108	0.0408829	-36	0.0195502	-22.5	0.0482964
-52.5	0.0369844	9	0.0112151	-82.5	0.0390437	58.5	0.00247087	-27	0.0174093	-106.5	0.0404923	-34.5	0.0197748	-21	0.0476172
-51	0.0361775	10.5	0.00862845	-81	0.0384804	60	0.00274645	-25.5	0.0170531	-105	0.0412474	-33	0.0198022	-19.5	0.0486091
-49.5	0.0356728	12	0.00634902	-79.5	0.0389888	61.5	0.00163492	-24	0.0177545	-103.5	0.0409538	-31.5	0.0199686	-18	0.0465092
-48	0.0346607	13.5	0.00390828	-78	0.0372931	63	0.00205812	-22.5	0.0165001	-102	0.0404241	-30	0.0191421	-16.5	0.0465245
-46.5	0.0338708	15	0.00119839	-76.5	0.0386198	64.5	0.00235904	-21	0.0161606	-100.5	0.0407942	-28.5	0.0174594	-15	0.0441867
-45	0.033662	16.5	0.000885925	-75	0.0382136	66	0.00144087	-19.5	0.0139808	-99	0.0407889	-27	0.017528	-13.5	0.0381015
-43.5	0.0338526	18	0.000103437	-73.5	0.0375864	67.5	0.00121219	-18	0.00996683	-97.5	0.0402898	-25.5	0.0179396	-12	0.0303448
-42	0.0336813	19.5	9.41868e-06	-72	0.0383019	69	0.000601942	-16.5	0.00436981	-96	0.0400148	-24	0.0153263	-10.5	0.0264838
-40.5	0.0328897	21	0.00200606	-70.5	0.0385383	70.5	0	-15	0.00321466	-94.5	0.0384525	-22.5	0.0147255	-9	0.0245757
-39	0.0328508	22.5	0.000963575	-69	0.0374115	72	0.000252279	-13.5	0.000713861	-93	0.038311	-21	0.0152724	-7.5	0.0234661
-37.5	0.032264	24	0	-67.5	0.0380676	73.5	0	-12	0.000147995	-91.5	0.0385424	-19.5	0.0147727	-6	0.0262436
-36	0.0316503	25.5	0.00184086	-66	0.0385901	75	0	-10.5	0.000720069	-90	0.0373604	-18	0.0143869	-4.5	0.029662
-34.5	0.0338385	27	0.00271317	-64.5	0.0386936	76.5	0	-9	0.00256892	-88.5	0.038455	-16.5	0.0132119	-3	0.0341393
-33	0.0325022	28.5	0.00305642	-63	0.0379941	78	0	-7.5	0.00255039	-87	0.038249	-15	0.0104178	-1.5	0.037399
-31.5	0.0344523	30	0.00365575	-61.5	0.0383648	79.5	0	-6	0.00366024	-85.5	0.0368532	-13.5	0.00653137	0	0.0371469
-30	0.0354011	31.5	0.00465231	-60	0.0380134	81	0	-4.5	0.00693506	-84	0.0368121	-12	0.00132086	1.5	0.0368669
-28.5	0.0372207	33	0.00372396	-58.5	0.0383073	82.5	0.00243459	-3	0.00927432	-82.5	0.0363795	-10.5	0	3	0.037233
-27	0.0357481	34.5	0.00407894	-57	0.0390207	84	0.00870128	-1.5	0.00874718	-81	0.0357976	-9	0	4.5	0.0384208
-25.5	0.0366875	36	0.00424661	-55.5	0.038516	85.5	0.0137161	0	0.00827299	-79.5	0.0360972	-7.5	0	6	0.0388324
-24	0.0384426	37.5	0.00366731	-54	0.0392069	87	0.0148414	1.5	0.00699301	-78	0.0355705	-6	0	7.5	0.0378326
-22.5	0.036946	39	0.00353862	-52.5	0.0376054	88.5	0.0178447	3	0.00449137	-76.5	0.0339564	-4.5	0	9	0.0377879
-21	0.033902	40.5	0.00357698	-51	0.0381908	90	0.0198006	4.5	0.00408846	-75	0.0339929	-3	0	10.5	0.0364124
-19.5	0.0283109	42	0.00282673	-49.5	0.0382102	91.5	0.0232414	6	0.00246258	-73.5	0.0339492	-1.5	0	12	0.0364984
-18	0.021767	43.5	0.00310772	-48	0.0376009	93	0.0247506	7.5	0.00174856	-72	0.0340108	0	0	13.5	0.0367155
-16.5	0.0170127	45	0.00326252	-46.5	0.0368481	94.5	0.0273487	9	0.0034766	-70.5	0.0334431	1.5	0.000203924	15	0.0375462
-15	0.0129516	46.5	0.00353123	-45	0.0380375	96	0.0280148	10.5	0.00226424	-69	0.0324212	3	0.00153683	16.5	0.0356947
-13.5	0.00961622	48	0.00241207	-43.5	0.0365922	97.5	0.0311066	12	0.00160044	-67.5	0.0317164	4.5	0.00262711	18	0.0345258
-12	0.00971225	49.5	0.00277589	-42	0.0373069	99	0.0327936	13.5	0.000710379	-66	0.0319312	6	0.00224215	19.5	0.0347745
-10.5	0.0153706	51	0.00167242	-40.5	0.0369999	100.5	0.0317035	15	0.000114328	-64.5	0.031541	7.5	0.00268195	21	0.0345693
-9	0.025229	52.5	0.000429553	-39	0.0376548	102	0.0351914	16.5	0.000258639	-63	0.0310675	9	0.0021143	22.5	0.0325337
-7.5	0.0310529	54	0	-37.5	0.0378856	103.5	0.0358049	18	0	-61.5	0.0310546	10.5	0.00261393	24	0.0319766
-6	0.031968	55.5	0	-36	0.0368077	105	0.0373729	19.5	0	-60	0.0302463	12	0.00212734	25.5	0.0287979
-4.5	0.030306	57	0	-34.5	0.0362515	106.5	0.0371898	21	0	-58.5	0.0303624	13.5	0.0018035	27	0.0276574
-3	0.0349826	58.5	9.8561e-05	-33	0.0361185	108	0.0378068	22.5	0	-57	0.0309133	15	0.00125966	28.5	0.0227692
-1.5	0.0372671	60	0	-31.5	0.0350154	109.5	0.0386457	24	0	-55.5	0.0300294	16.5	0.0017307	30	0.017083
0	0.0373838	61.5	0.00138987	-30	0.0342979	111	0.0386718	25.5	0	-54	0.0286678	18	0.00218138	31.5	0.01193
1.5	0.0386833	63	0.00677356	-28.5	0.0350037	112.5	0.0383681	27	0	-52.5	0.0300259	19.5	0.00151312	33	0.00600869
3	0.0382304	64.5	0.011791	-27	0.0345274	114	0.0396675	28.5	0	-51	0.0297065	21	0.000721976	34.5	0.00205262
4.5	0.0384971	66	0.016631	-25.5	0.0338715	115.5	0.0396162	30	0	-49.5	0.0295585	22.5	0.00110097	36	0.00600128
6	0.0388877	67.5	0.0209704	-24	0.0336986	117	0.0393648	31.5	0	-48	0.0294522	24	0.000395421	37.5	0.0060441
7.5	0.0387929	69	0.025641	-22.5	0.0341069	118.5	0.0393166	33	0.000636483	-46.5	0.0302143	25.5	0	39	0.00570171
9	0.0343147	70.5	0.0289569	-21	0.0313232	120	0.0389098	34.5	0.00600227	-45	0.0297485	27	0	40.5	0.0146235
10.5	0.0354317	72	0.0327457	-19.5	0.0308589	121.5	0.040535	36	0.0114175	-43.5	0.0292695	28.5	0	42	0.0136534
12	0.0345067	73.5	0.035492	-18	0.0303255	123	0.0405185	37.5	0.0176067	-42	0.028628	30	0	43.5	0.0148813
13.5	0.0339084	75	0.0368863	-16.5	0.0295034	124.5	0.0396997	39	0.0202937	-40.5	0.0284038	31.5	0	45	0.0196559
15	0.0329107	76.5	0.0385428	-15	0.0332712	126	0.0383719	40.5	0.0219474	-39	0.0287162	33	0	46.5	0.0206967
16.5	0.0297308	78	0.0401165	-13.5	0.0313523	127.5	0.0383915	42	0.0241278	-37.5	0.0332565	34.5	0	48	0.0220523
18	0.0287546	79.5	0.0402204	-12	0.0314592	129	0.0388158	43.5	0.0248348	-36	0.0343381	36	0	49.5	0.0302058
19.5	0.0198826	81	0.0392742	-10.5	0.0310864	130.5	0.0371828	45	0.0260526	-34.5	0.0359411	37.5	0	51	0.0308279
21	0.0159428	82.5	0.0403986	-9	0.021071	132	0.0382025	46.5	0.0269043	-33	0.034431	39	0	52.5	0.029327
22.5	0.0129294	84	0.0417996	-7.5	0.0104093	133.5	0.0378282	48	0.0277825	-31.5	0.034974	40.5	0	54	0.0313467
24	0.0131606	85.5	0.0424909	-6	0.000769146	135	0.0384539	49.5	0.0299904	-30	0.0346873	42	0.000316142	55.5	0.0323016
25.5	0.0113797	87	0.042328	-4.5	0	136.5	0.0360155	51	0.0295467	-28.5	0.0328574	43.5	0.000988038	57	0.0276902
27	0.0047735	88.5	0.042913	-3	0	138	0.0361958	52.5	0.0330945	-27	0.0291678	45	0.00189133	58.5	0.0304188
28.5	0.00572304	90	0.0415053	-1.5	0	139.5	0.0365237	54	0.0346024	-25.5	0.0179103	46.5	0.00244647	60	0.0282054
30	0.00915304	91.5	0.0404835	0	0	141	0.0365878	55.5	0.0357163	-24	0.00702654	48	0.00382601	61.5	0.0268234
31.5	0.0243537	93	0.0409021	1.5	0.00501091	142.5	0.0363769	57	0.0354792	-22.5	0.00106789	49.5	0.00448521	63	0.0236432
33	0.0271021	94.5	0.0404688	3	0.00894844	144	0.0356392	58.5	0.0350054	-21	0	51	0.0046346	64.5	0.0212522
34.5	0.0332252	96	0.0409771	4.5	0.00826596	145.5	0.0357768	60	0.0350366	-19.5	0	52.5	0.00433585	66	0.0200402
36	0.0333589	97.5	0.0405486	6	0.0106357	147	0.0357472	61.5	0.0352046	-18	0.000361838	54	0.00487488	67.5	0.021235
37.5	0.037205	99	0.0407551	7.5	0.0127613	148.5	0.0363741	63	0.0400644	-16.5	0.00106829	55.5	0.00622778	69	0.0167793
39	0.0418715	100.5	0.0404149	9	0.0131295	150	0.0358197	64.5	0.0410668	-15	0.00552322	57	0.00642368	70.5	0.018364
40.5	0.0470388	102	0.0413114	10.5	0.0147455	151.5	0.0355989	66	0.0400782	-13.5	0.00801225	58.5	0.00638567	72	0.0114662
42	0.0486896	103.5	0.0407879	12	0.0158277	153	0.0351333	67.5	0.0406963	-12	0.00788103	60	0.00700243	73.5	0.0111462
43.5	0.0510972	105	0.0409285	13.5	0.0156807	154.5	0.0350621	69	0.0390379	-10.5	0.00883136	61.5	0.00664597	75	0.00905402
45	0.0564847	106.5	0.0411146	15	0.0145693	156	0.0359333	70.5	0.0392092	-9	0.0101406	63	0.00741198	76.5	0.00512723
46.5	0.0574453	108	0.0409111	16.5	0.0158617	157.5	0.0356557	72	0.033032	-7.5	0.0114243	64.5	0.00803148	78	0.00625964
48	0.0582816	109.5	0.0404531	18	0.0147538	159	0.0342933	73.5	0.0375804	-6	0.0104906	66	0.00803001	79.5	0.00450902
49.5	0.0581433	111	0.0415739	19.5	0.0131742	160.5	0.034612	75	0.0314868	-4.5	0.0112047	67.5	0.00926058	81	0.00327504
51	0.0610048	112.5	0.0412564	21	0.0114314	162	0.0351063	76.5	0.0311478	-3	0.00989416	69	0.00911129	82.5	0.00589147
52.5	0.0603847	114	0.0417767	22.5	0.00953019	163.5	0.034123	78	0.031653	-1.5	0.0150099	70.5	0.00937177	84	0.0112739
54	0.0599555	115.5	0.0409072	24	0.00967522	165	0.0340167	79.5	0.031838	0	0.0147962	72	0.00920704	85.5	0.0162191
55.5	0.06181	117	0.0410037	25.5	0.0102474	166.5	0.0341342	81	0.0312017	1.5	0.0139541	73.5	0.00859113	87	0.0343179
57	0.0626946	118.5	0.0407382	27	0.00892077	168	0.033736	82.5	0.0304955	3	0.0123931	75	0.00928681	88.5	0.0457526
58.5	0.0649654	120	0.0408273	28.5	0.00800794	169.5	0.034814	84	0.0299008	4.5	0.0112878	76.5	0.0094783	90	0.0602972
60	0.0646141	121.5	0.0407081	30	0.00655077	171	0.034194	85.5	0.0303479	6	0.0103787	78	0.00940152	91.5	0.069457
61.5	0.0653002	123	0.0405742	31.5	0.00125262	172.5	0.0337737	87	0.029803	7.5	0.00927218	79.5	0.00909218	93	0.0758622
63	0.0640834	124.5	0.0409957	33	0.0031149	174	0.0342922	88.5	0.0289957	9	0.00771556	81	0.00915903	94.5	0.0797023
64.5	0.0568638	126	0.0400101	34.5	0.00150945	175.5	0.0325695	90	0.028616	10.5	0.00515733	82.5	0.00908533	96	0.0803688
66	0.0498441	127.5	0.0400303	36	0	177	0.0325669	91.5	0.0286596	12	0.00516548	84	0.00940769	97.5	0.0851586
67.5	0.0471917	129	0.0394559	37.5	0	178.5	0.0321268	93	0.0285249	13.5	0.0029257	85.5	0.00931865	99	0.0851232
69	0.0452015	130.5	0.0400646	39	0	180	0.0329139	94.5	0.0286585	15	0.00173611	87	0.00845495	100.5	0.0866267
70.5	0.0487821	132	0.0387883	40.5	0	181.5	0.0319492	96	0.0321301	16.5	0.000438637	88.5	0.00843353	102	0.0880502
72	0.0450789	133.5	0.0386469	42	0	183	0.0323925	97.5	0.0285833	18	0	90	0.00893652	103.5	0.0894045
73.5	0.0457675	135	0.0371415	43.5	0	184.5	0.0315887	99	0.0283423	19.5	0	91.5	0.00876512	105	0.0879282
75	0.0476059	136.5	0.037189	45	0	186	0.0311722	100.5	0.0280666	21	0	93	0.00872571	106.5	0.0872911
76.5	0.0460679	138	0.0365948	46.5	0	187.5	0.0308068	102	0.0332593	22.5	0	94.5	0.00847137	108	0.0871964
78	0.0460351	139.5	0.0366477	48	0.00185484	189	0.0305562	103.5	0.0268777	24	0	96	0.00856397	109.5	0.0880473
79.5	0.0425927	141	0.0373153	49.5	0.0105957	190.5	0.0304146	105	0.0309977	25.5	0	97.5	0.00826058	111	0.0880053
81	0.0437995	142.5	0.0364063	51	0.0167243	192	0.0297173	106.5	0.0306485	27	0.000754842	99	0.00882541	112.5	0.0892292
82.5	0.0429423	144	0.0364402	52.5	0.0228537	193.5	0.0288876	108	0.0313925	28.5	0.00459566	100.5	0.00943149	114	0.0880924
84	0.0437236	145.5	0.0354223	54	0.0336804	195	0.0289525	109.5	0.0266734	30	0.00890289	102	0.00866525	115.5	0.0876098
85.5	0.0447141	147	0.0347458	55.5	0.0375493	196.5	0.0286621	111	0.0295441	31.5	0.0136439	103.5	0.00890844	117	0.0867153
87	0.0462991	148.5	0.0352298	57	0.0419814	198	0.0272403	112.5	0.0295739	33	0.0189183	105	0.00932535	118.5	0.0863991
88.5	0.0474883	150	0.0342595	58.5	0.0439972	199.5	0.0267179	114	0.0301375	34.5	0.023966	106.5	0.0089396	120	0.0858726
90	0.045912	151.5	0.0343012	60	0.044445	201	0.0264897	115.5	0.0295237	36	0.0269338	108	0.00800207	121.5	0.0867144
91.5	0.0459526	153	0.0335088	61.5	0.0384479	202.5	0.0267739	117	0.0290796	37.5	0.0307123	109.5	0.00880424	123	0.0857811
93	0.0452762	154.5	0.0336113	63	0.0362649	204	0.0262294	118.5	0.0300187	39	0.0338578	111	0.00846203	124.5	0.0853968
94.5	0.0434054	156	0.033054	64.5	0.0357425	205.5	0.0269079	120	0.0288644	40.5	0.0386557	112.5	0.00848231	126	0.0864789
96	0.0429173	157.5	0.0330741	66	0.0368587	207	0.0266656	121.5	0.0285203	42	0.0405388	114	0.00743317	127.5	0.0848105
97.5	0.0412996	159	0.0321411	67.5	0.0378896	208.5	0.0259382	123	0.0279959	43.5	0.0419669	115.5	0.00866634	129	0.0826625
99	0.0402668	160.5	0.0324549	69	0.0389246	210	0.0257487	124.5	0.0277605	45	0.0459227	117	0.00806748	130.5	0.0824922
100.5	0.0396363	162	0.0322979	70.5	0.0385976	211.5	0.0245211	126	0.0274722	46.5	0.0474668	118.5	0.00799155	132	0.0829664
102	0.0419146	163.5	0.0315224	72	0.0395195	213	0.0255042	127.5	0.0268792	48	0.0475926	120	0.00813532	133.5	0.0805298
103.5	0.0391714	165	0.0312232	73.5	0.0383895	214.5	0.0249201	129	0.0262738	49.5	0.0470926	121.5	0.00747867	135	0.0809659
105	0.0410862	166.5	0.0308648	75	0.0392731	216	0.0252023	130.5	0.0259455	51	0.0496248	123	0.00782283	136.5	0.0813177

## Sheet: Fig 2f
Condensed Volume Fraction
key1;EPYC1-Venus
Cell 1 (shown in figure)		Cell 2 (shown in figure)		Cell 3 (replicate, different day, iSIM microscope, not shown)		Cell 4 (replicate, different day, iSIM microscope, not shown)		Cell 5 (replicate, different day, iSIM microscope, not shown)		Cell 6 (replicate, different day, iSIM microscope, not shown)		Cell 7 (replicate, different day, iSIM microscope, not shown)		Cell 8 (replicate, different day, iSIM microscope, not shown)
Time	Condensed Volume Fraction	Time	Condensed Volume Fraction	Time	Condensed Volume Fraction	Time	Condensed Volume Fraction	Time	Condensed Volume Fraction	Time	Condensed Volume Fraction	Time	Condensed Volume Fraction	Time	Condensed Volume Fraction
-187.5	0.0795756	-300	0.0581523	-35	0.0110542	-100	0.035525	-130	0.0395276	-35	0.0419545	-100	0.0360268	-140	0.0171766
-186	0.044411	-298.5	0.0361587	-30	0.0108636	-95	0.0351839	-125	0.0441675	-30	0.0375497	-95	0.0321391	-135	0.0172522
-184.5	0.03713	-297	0.0304863	-25	0.0117937	-90	0.03056	-120	0.0361936	-25	0.0358167	-90	0.0309844	-130	0.0154482
-183	0.0348262	-295.5	0.0285501	-20	0.0106589	-85	0.0321185	-115	0.0385234	-20	0.0367984	-85	0.030847	-125	0.0127575
-181.5	0.0346599	-294	0.0257348	-15	0.0126394	-80	0.0335847	-110	0.0425409	-15	0.0442172	-80	0.0341256	-120	0.0148813
-180	0.0344092	-292.5	0.0253101	-10	0.0139828	-75	0.034264	-105	0.0464995	-10	0.0421034	-75	0.0369347	-115	0.0169705
-178.5	0.0347358	-291	0.0221252	-5	0.0156062	-70	0.0347906	-100	0.0502339	-5	0.0488467	-70	0.0391013	-110	0.0176946
-177	0.034052	-289.5	0.0223303	0	0.0165818	-65	0.0353986	-95	0.0547213	0	0.0425263	-65	0.040123	-105	0.0197622
-175.5	0.0343335	-288	0.0229018	5	0.0184077	-60	0.0407195	-90	0.0586125	5	0.0413745	-60	0.0351249	-100	0.0194676
-174	0.0318906	-286.5	0.02322	10	0.0179176	-55	0.0389765	-85	0.0604036	10	0.0411294	-55	0.0390537	-95	0.0228516
-172.5	0.0325438	-285	0.0222615	15	0.0158829	-50	0.03897	-80	0.0618241	15	0.0433544	-50	0.0380899	-90	0.020967
-171	0.0313256	-283.5	0.0239406	20	0.0156121	-45	0.0331893	-75	0.0607391	20	0.0466441	-45	0.0390506	-85	0.016135
-169.5	0.0337542	-282	0.0242625	25	0.0161729	-40	0.0292317	-70	0.0634582	25	0.0406525	-40	0.0393946	-80	0.0165073
-168	0.0326156	-280.5	0.0240077	30	0.016557	-35	0.0266897	-65	0.06188	30	0.0369811	-35	0.0317181	-75	0.0134333
-166.5	0.0346333	-279	0.0246602	35	0.0176143	-30	0.0258512	-60	0.0619705	35	0.0407954	-30	0.0300373	-70	0.0136512
-165	0.0339915	-277.5	0.0261943	40	0.0159026	-25	0.0273298	-55	0.0609481	40	0.0415494	-25	0.0314182	-65	0.0133561
-163.5	0.0356262	-276	0.0279962	45	0.0153674	-20	0.0320328	-50	0.0573556	45	0.0393364	-20	0.0302583	-60	0.0124008
-162	0.0355822	-274.5	0.0279136	50	0.0163859	-15	0.0288943	-45	0.0560416	50	0.0353618	-15	0.0292875	-55	0.0131032
-160.5	0.0368356	-273	0.0279259	55	0.0147566	-10	0.0290265	-40	0.0553212	55	0.0364997	-10	0.0265819	-50	0.0118149
-159	0.0369706	-271.5	0.0278356	60	0.0148167	-5	0.0279285	-35	0.0585019	60	0.0334111	-5	0.0257614	-45	0.0119423
-157.5	0.0381506	-270	0.028434	65	0.014564	0	0.0275968	-30	0.0597254	65	0.0304582	0	0.0296102	-40	0.00972371
-156	0.038929	-268.5	0.0293584	70	0.0138167	5	0.0271364	-25	0.0600462	70	0.0304348	5	0.0292419	-35	0.00824318
-154.5	0.0386198	-267	0.0276921	75	0.0131691	10	0.0267332	-20	0.0581088	75	0.0294476	10	0.0234152	-30	0.00700151
-153	0.0391449	-265.5	0.0291791	80	0.0118749	15	0.0255585	-15	0.0547117	80	0.0270715	15	0.0272876	-25	0.00542714
-151.5	0.0391658	-264	0.030036	85	0.0108838	20	0.0264701	-10	0.0576623	85	0.0263705	20	0.0257436	-20	0.00503403
-150	0.041627	-262.5	0.0287559	90	0.0114761	25	0.0264498	-5	0.051335	90	0.024275	25	0.0234345	-15	0.00416041
-148.5	0.0431639	-261	0.0301226	95	0.0108519	30	0.0244718	0	0.0572606	95	0.023381	30	0.0234629	-10	0.00233715
-147	0.0420511	-259.5	0.0300193	100	0.0110554	35	0.0241165	5	0.0592039	100	0.0236821	35	0.0223322	-5	0.00196777
-145.5	0.0435792	-258	0.0311436
-144	0.0426662	-256.5	0.0311748
-142.5	0.0420551	-255	0.031073
-141	0.0441145	-253.5	0.0319701
-139.5	0.0456336	-252	0.0314908
-138	0.0448126	-250.5	0.0305376
-136.5	0.0451989	-249	0.0297419
-135	0.0427966	-247.5	0.02973
-133.5	0.0445193	-246	0.0306558
-132	0.0445337	-244.5	0.0308595
-130.5	0.0443877	-243	0.0301459
-129	0.044887	-241.5	0.0322565
-127.5	0.0444276	-240	0.0305998
-126	0.0442583	-238.5	0.0307692
-124.5	0.0382114	-237	0.0306272
-123	0.0388982	-235.5	0.0312281
-121.5	0.0396666	-234	0.0300223
-120	0.0394932	-232.5	0.0295657
-118.5	0.0402152	-231	0.0297146
-117	0.0367591	-229.5	0.0273271
-115.5	0.0374734	-228	0.0278986
-114	0.0386195	-226.5	0.0265729
-112.5	0.0383433	-225	0.0268595
-111	0.0358061	-223.5	0.0268578
-109.5	0.0391902	-222	0.0273912
-108	0.0376554	-220.5	0.0284227
-106.5	0.037223	-219	0.027275
-105	0.0361234	-217.5	0.0265304
-103.5	0.0360702	-216	0.0273008
-102	0.0367908	-214.5	0.0255776
-100.5	0.0363397	-213	0.0276539
-99	0.0352977	-211.5	0.025563
-97.5	0.0366475	-210	0.0248528
-96	0.0352328	-208.5	0.0225781
-94.5	0.0344029	-207	0.0248865
-93	0.0343928	-205.5	0.0228646
-91.5	0.0332556	-204	0.0230333
-90	0.0342386	-202.5	0.0218621
-88.5	0.0333301	-201	0.024361
-87	0.0332633	-199.5	0.0223134
-85.5	0.0341562	-198	0.0231264
-84	0.0333697	-196.5	0.0232814
-82.5	0.031864	-195	0.0235128
-81	0.0308759	-193.5	0.022075
-79.5	0.0293813	-192	0.0223921
-78	0.031077	-190.5	0.0230854
-76.5	0.0298878	-189	0.0230445
-75	0.0299517	-187.5	0.0195232
-73.5	0.0291613	-186	0.022946
-72	0.029884	-184.5	0.0194545
-70.5	0.0282251	-183	0.0210063
-69	0.0269748	-181.5	0.018973
-67.5	0.0276729	-180	0.0199804
-66	0.026932	-178.5	0.0198352
-64.5	0.0262839	-177	0.018384
-63	0.0262171	-175.5	0.0195305
-61.5	0.026851	-174	0.0189756
-60	0.0264773	-172.5	0.0186566
-58.5	0.0248359	-171	0.0184607
-57	0.0255164	-169.5	0.0178845
-55.5	0.0254313	-168	0.0178787
-54	0.0256113	-166.5	0.0183971
-52.5	0.0258685	-165	0.0183561
-51	0.02495	-163.5	0.018301
-49.5	0.0268025	-162	0.0182259
-48	0.0237879	-160.5	0.0183027
-46.5	0.0257093	-159	0.0198832
-45	0.023514	-157.5	0.0187589
-43.5	0.0262155	-156	0.0185495
-42	0.0254422	-154.5	0.0196056
-40.5	0.0245966	-153	0.0198409
-39	0.0260987	-151.5	0.0194533
-37.5	0.0253363	-150	0.0192952
-36	0.027976	-148.5	0.0210284
-34.5	0.0253187	-147	0.0196313
-33	0.0249732	-145.5	0.0212026
-31.5	0.0246461	-144	0.0217702
-30	0.0264524	-142.5	0.0211366
-28.5	0.0272269	-141	0.0209565
-27	0.0254306	-139.5	0.0225094
-25.5	0.0283594	-138	0.0208419
-24	0.0281321	-136.5	0.0195432
-22.5	0.0280313	-135	0.021271
-21	0.0298264	-133.5	0.0205245
-19.5	0.0326092	-132	0.0226017
-18	0.030095	-130.5	0.0215926
-16.5	0.033816	-129	0.0214626
-15	0.033169	-127.5	0.0208088
-13.5	0.0308502	-126	0.0216621
-12	0.03256	-124.5	0.0227152
-10.5	0.032562	-123	0.0230782
-9	0.0331455	-121.5	0.0224763
-7.5	0.0347297	-120	0.0223469
-6	0.0352785	-118.5	0.0235185
-4.5	0.0362877	-117	0.0240641
-3	0.0371183	-115.5	0.0235129
-1.5	0.0372396	-114	0.0231556
0	0.0342781	-112.5	0.0240543
1.5	0.033958	-111	0.0243559
3	0.0317597	-109.5	0.024756
4.5	0.0276959	-108	0.0252085
6	0.0263634	-106.5	0.0250295
7.5	0.0269604	-105	0.0251912
9	0.0287315	-103.5	0.025588
10.5	0.0253685	-102	0.0248427
12	0.0260294	-100.5	0.0254703
13.5	0.0285182	-99	0.0252538
15	0.0266434	-97.5	0.0250422
16.5	0.027845	-96	0.0246566
18	0.0297182	-94.5	0.024164
19.5	0.0261079	-93	0.0266958
21	0.0286611	-91.5	0.0257962
22.5	0.0279682	-90	0.0269661
24	0.027468	-88.5	0.0264258
25.5	0.0269164	-87	0.0268417
27	0.0257209	-85.5	0.0272357
28.5	0.022161	-84	0.0268093
30	0.0254934	-82.5	0.0286615
31.5	0.0243213	-81	0.0278819
33	0.0239461	-79.5	0.0287623
34.5	0.0210577	-78	0.0280399
36	0.022437	-76.5	0.0288669
37.5	0.0184854	-75	0.0287671
39	0.0216118	-73.5	0.0287653
40.5	0.022639	-72	0.0291923
42	0.0233833	-70.5	0.0280517
43.5	0.0222216	-69	0.0291159
45	0.0230096	-67.5	0.0298224
46.5	0.0219745	-66	0.0292028
48	0.0187565	-64.5	0.0289748
49.5	0.020614	-63	0.0295143
51	0.0207109	-61.5	0.029722
52.5	0.0194233	-60	0.0293772
54	0.0204688	-58.5	0.029335
55.5	0.0194797	-57	0.0299079
57	0.0213409	-55.5	0.0275231
58.5	0.022041	-54	0.0299217
60	0.0171697	-52.5	0.0313757
61.5	0.0155216	-51	0.0306846
63	0.0157164	-49.5	0.0291627
64.5	0.0199331	-48	0.0347631
66	0.0171872	-46.5	0.0343592
67.5	0.0202148	-45	0.0330475
69	0.025971	-43.5	0.0310308
70.5	0.0268275	-42	0.0322182
72	0.0289023	-40.5	0.031277
73.5	0.0290599	-39	0.0334146
75	0.0279541	-37.5	0.0315393
76.5	0.0295127	-36	0.0303916
78	0.0322138	-34.5	0.0310337
79.5	0.0333408	-33	0.0336551
81	0.0334987	-31.5	0.031856
82.5	0.035597	-30	0.0312089
84	0.0353913	-28.5	0.0312178
85.5	0.0441499	-27	0.0325132
87	0.0425797	-25.5	0.0306586
88.5	0.043285	-24	0.0309029
90	0.0391242	-22.5	0.028877
91.5	0.0422732	-21	0.0307288
93	0.0405304	-19.5	0.028908
94.5	0.0396054	-18	0.0294885
96	0.0405786	-16.5	0.0287227
97.5	0.0386887	-15	0.0312289
99	0.0360947	-13.5	0.0314068
100.5	0.0352362	-12	0.0304602
102	0.0373485	-10.5	0.0289199
103.5	0.0337225	-9	0.0292965
105	0.0311666	-7.5	0.028749
106.5	0.0318355	-6	0.0315592
108	0.0341735	-4.5	0.0276802
109.5	0.0323605	-3	0.0277233
111	0.0316289	-1.5	0.0301726
112.5	0.0304128	0	0.0285626
114	0.0307337	1.5	0.0305739
115.5	0.0298008	3	0.0311931
117	0.0281213	4.5	0.0315682
118.5	0.0271429	6	0.0300092
120	0.0277412	7.5	0.0288082
121.5	0.02504	9	0.0278992
123	0.0253684	10.5	0.0254507
124.5	0.0239601	12	0.0229597
126	0.0239628	13.5	0.0259629
127.5	0.0247991	15	0.0258685
129	0.0223398	16.5	0.0261115
130.5	0.02188	18	0.0286027
132	0.019722	19.5	0.0266275
133.5	0.0186236	21	0.0235026
135	0.0185152	22.5	0.0256063
136.5	0.0194561	24	0.0248711
138	0.0176798	25.5	0.025735
139.5	0.0184859	27	0.029234
141	0.0167605	28.5	0.0307717
142.5	0.0156075	30	0.0295732
144	0.013995	31.5	0.0270161
145.5	0.0128772	33	0.0266115
147	0.0131671	34.5	0.0269088
148.5	0.013076	36	0.0284597
150	0.0115568	37.5	0.0275379
151.5	0.0103649	39	0.0278383
153	0.0116502	40.5	0.0282769
154.5	0.00967996	42	0.0279369
156	0.010146	43.5	0.0304298
157.5	0.00919483	45	0.0282089
159	0.00819256	46.5	0.0312082
160.5	0.0088746	48	0.0310495
162	0.00944141	49.5	0.0299401
163.5	0.00799516	51	0.0289289
165	0.00781803	52.5	0.0289063
166.5	0.00806104	54	0.0293476
168	0.00652242	55.5	0.0288706
169.5	0.00778629	57	0.0296957
171	0.00583199	58.5	0.0341493
172.5	0.00662682	60	0.0344602
174	0.00572009	61.5	0.0353585
175.5	0.00581905	63	0.0373979
177	0.00545433	64.5	0.0383965
178.5	0.00548521	66	0.0396582
180	0.00482955	67.5	0.0377887
181.5	0.00446152	69	0.0395419
183	0.0052224	70.5	0.0397418

## Sheet: Fig 3h,i
Unphos	Lambda	Untreated Low		Low Mid	High Mid	High	in vivo	20240209	Lambda	Untreated Low		Low Mid	High Mid	High
(R)SALPSNWK(Q)	7	6	6	6	24	33	0		0	0	2	0	0	29
(R)SALPSNWKQELESLR(S)	135	134	134	142	13	6	6		260	260	271	254	260	159
(R)SSSPAPASSAPAPAR(S)	2	4	3	1	2	4	8		6	5	3	3	3	2
(R)SNSPAPASSAPAPAR(S)	2	4	4	2	2	5	10		5	4	5	4	4	3
(R)VSPTRsVLPANWR(Q)	0	0	0	0	0	0	1		1	0	2	0	0	0
(R)SVLPANWR(Q)	3	3	2	1	7	9	0		0	0	0	0	0	27
(K)KAVTPSRSALPSNWK(Q)	0	0	0	0	0	0	0		0	0	0	0	0	0
(K)AVTPSRSALPSNWK(Q)	0	0	0	0	0	0	0		0	0	0	0	0	0
(K)AGTNPWTGKsKPEIKR(T)									0	0	0	0	0	0
Phos	Lambda	Untreated Low		Low Mid	High Mid	High	in vivo		Lambda	Untreated Low		Low Mid	High Mid	High
(R)SALPSNWK(Q)	0	0	0	0	1	1	0		0	0	0	0	0	0
(R)SALPSNWKQELESLR(S)	1	0	5	3	4	4	0		5	5	5	4	4	6
(R)SSSPAPASSAPAPAR(S)	0	0	3	4	10	15	9		0	0	2	4	3	4
(R)SNSPAPASSAPAPAR(S)	0	0	2	2	7	13	5		0	0	2	3	2	4
(R)VSPTRsVLPANWR(Q)	0	2	1	2	1	0	0		0	2	2	3	3	2
(R)SVLPANWR(Q)	0	1	0	0	1	1	0		0	0	0	0	0	1
(K)KAVTPSRSALPSNWK(Q)	0	1	1	1	1	1	3		0	1	0	0	0	3
(K)AVTPSRSALPSNWK(Q)	0	2	4	5	4	5	0		0	1	1	1	0	4
(K)AGTNPWTGKsKPEIKR(T)									0	0	1	2	2	2
Total	Lambda	Untreated Low		Low Mid	High Mid	High	in vivo		Lambda	Untreated Low		Low Mid	High Mid	High
(R)SALPSNWK(Q)	7	6	6	6	25	34	0	0	0	0	2	0	0	29
(R)SALPSNWKQELESLR(S)	136	134	139	145	17	10	6		265	265	276	258	264	165
(R)SSSPAPASSAPAPAR(S)	2	4	6	5	12	19	17		6	5	5	7	6	6
(R)SNSPAPASSAPAPAR(S)	2	4	6	4	9	18	15		5	4	7	7	6	7
(R)VSPTRsVLPANWR(Q)	0	2	1	2	1	0	1		1	2	4	3	3	2
(R)SVLPANWR(Q)	3	4	2	1	8	10	0		0	0	0	0	0	28
(K)KAVTPSRSALPSNWK(Q)	0	1	1	1	1	1	3		0	1	0	0	0	3
(K)AVTPSRSALPSNWK(Q)	0	2	4	5	4	5	0		0	1	1	1	0	4
(K)AGTNPWTGKsKPEIKR(T)									0	0	1	2	2	2

## Sheet: Fig 3l
	Data from Strenkert et al 2019 (PMID: 30659148)
mRNA level	Cre01.g008550	KEY1	chromosome_1:1624775-1632086	9.2478	3.31559	3.65989	7.35044	11.9182	12.364	15.0166	16.9799	42.9747	17.7694	12.8722	13.3418	10.208	15.8105	43.0015	11.7363			Cre01.g008550	nuc15	NA	NA
	Diurnal time from Strenkert et al 2019 (PMID: 30659148)			-11	-9	-7	-5	-3	-1	-0.5	0	0.5	1	3	5	7	9	11	13
	Diurnal time as defined in this manuscript (He and Lemma et al 2025)			13	15	17	19	21	23	23.5	0	0.5	1	3	5	7	9	11	13

## Sheet: Fig 4c,d
Unphosphorylated			With 3 uM KEY1			With 115 nM of KEY1 (not shown)
Rubisco	EPYC1	PS	Rubisco	EPYC1	PS	Rubisco	EPYC1	PS
0	0	0	0	0	0	0	0	0
0	1	0	0	1	0	0	1	0
0	2	0	0	2	0	0	2	0
0	3	0	0	3	0	0	3	0
0	4	0	0	4	0	0	4	0
0	5	0	0	5	0	0	5	0
0.1	0	0	0.1	0	0	0.1	0	0
0.1	1	0	0.1	1	0	0.1	1	0
0.1	2	0	0.1	2	0	0.1	2	0
0.1	3	0	0.1	3	0	0.1	3	0
0.1	4	0	0.1	4	0	0.1	4	0
0.1	5	0	0.1	5	0	0.1	5	0
0.2	0	0	0.2	0	0	0.2	0	0
0.2	1	0	0.2	1	0	0.2	1	0
0.2	2	0	0.2	2	0	0.2	2	0
0.2	3	0	0.2	3	0	0.2	3	0
0.2	4	0	0.2	4	0	0.2	4	0
0.2	5	1	0.2	5	0	0.2	5	0
0.4	0	0	0.4	0	0	0.4	0	0
0.4	1	0	0.4	1	0	0.4	1	0
0.4	2	0	0.4	2	0	0.4	2	0
0.4	3	0	0.4	3	0	0.4	3	0
0.4	4	1	0.4	4	0	0.4	4	0
0.4	5	1	0.4	5	0	0.4	5	0
0.8	0	0	0.8	0	0	0.8	0	0
0.8	1	0	0.8	1	0	0.8	1	0
0.8	2	0	0.8	2	0	0.8	2	0
0.8	3	0	0.8	3	0	0.8	3	0
0.8	4	1	0.8	4	0	0.8	4	0
0.8	5	1	0.8	5	0	0.8	5	0
1	0	0	1	0	0	1	0	0
1	1	0	1	1	0	1	1	0
1	2	1	1	2	0	1	2	0
1	3	1	1	3	0	1	3	0
1	4	1	1	4	0	1	4	0
1	5	1	1	5	0	1	5	0
2	0	0	2	0	0	2	0	0
2	1	0	2	1	0	2	1	0
2	2	1	2	2	0	2	2	0
2	3	1	2	3	0	2	3	0
2	4	1	2	4	0	2	4	0
2	5	1	2	5	0	2	5	0

## Sheet: Fig 4f
	EPYC1-GFP	EPYC1-GFP + 2 uM Rubisco	Phos-EPYC1-GFP	Phos-EPYC1-GFP + 2 uM Rubisco
D measurement 1	60.2698	41.9705	65.5028	64.0021
D measurement 2	59.8917	39.8254	67.5339	65.566
D measurement 3	59.8758	41.3933	64.7821	65.4355
Average D	60.0124	41.0631	65.9396	65.0012
Error D	0.223043	1.11	1.42695	0.867698

## Sheet: Fig. 5d
Channels	Relative response (RU)
	Buffer	KEY1_RBM
1	-1.45525	3.3759
2	-0.16475	3.25635
3	-0.15865	3.1463
6	-1.16005	3.1991
7	0.086	2.2457
8	-0.02405	3.41215
X-buffer	Buffer	Y-KEY1_RBM	KEY1_RBM
1	-1.45525	2	3.3759
1	-0.16475	2	3.25635
1	-0.15865	2	3.1463
1	-1.16005	2	3.1991
1	0.086	2	2.2457
1	-0.02405	2	3.41215
var	0.428895		0.187917
SD	0.654901		0.433494
SEM	0.267362		0.176973
Mean	-0.479458		3.10592
0.000223173	paired t-test
5.65657e-07	Two-sample equal variances (student's t-test)
2.78186e-05	Two-sample unequal variances (Welch's t-test)

[truncated: 12 more sheets: ED Fig 1i, ED Fig 2d, ED Fig 2g, Ed Fig 2j, ED Fig 2k, ED Fig 3d, ED Fig 3e, ED Fig 3f, ED Fig 4c,d, ED Fig 8d, ED Fig 8e, ED Fig 8f]
